# Supplementary material for: Loss of T cell tolerance in the skin following immunopathology is linked to failed restoration of the dermal niche by recruited macrophages
Source: Cell Rep. 2022 May 17;39(7):110819. doi: 10.1016/j.celrep.2022.110819 (PMC9620741; doi:10.1016/j.celrep.2022.110819)
Supplement: Table S1. Differential gene expression for murine dermal and epidermal monocyte-derived cells, related to Figure 1 [file mmc2.xlsx]

## Sheet: resmoDC3_Dpre3
	GeneName	baseMean	log2FoldChange	lfcSE	stat	pvalue	padj	weight		GO (Toppgene): Inflammatory Response - RankByLogFC			Toppgene GO (DermMono upregulated genes (adj.P<0.05 and logFC>1)	ID	Name	Source	pValue	FDR B&H	FDR B&Y	Bonferroni	Genes from Input	Genes in Annotation
110	Tnfsf14	94.0355	8.50143	1.1509	7.38676	1.50452e-13	2.57442e-11	0.86227		Tnfaip6			1	GO:0001775	cell activation		9.807e-19	6.234e-15	5.819e-14	6.234e-15	98	1623
46	Ifitm6	430.472	8.3667	0.921834	9.07614	1.1249e-19	2.49333e-17	1.59182		Ccl7			2	GO:0006954	inflammatory response		3.023e-18	9.606e-15	8.967e-14	1.921e-14	67	862
85	Padi4	80.1794	8.33467	1.04225	7.99683	1.27665e-15	4.1162e-13	0.592208		Cxcl1			3	GO:2000379	positive regulation of reactive oxygen species metabolic process		8.667e-18	1.836e-14	1.714e-13	5.509e-14	26	124
415	Tnfaip6	51.7469	7.76673	1.55339	4.99985	5.73737e-07	2.59535e-05	0.864547		Ccl2			4	GO:2000377	regulation of reactive oxygen species metabolic process		1.287e-17	2.045e-14	1.909e-13	8.179e-14	34	234
255	Ccl7	472.371	7.51434	1.32024	5.69165	1.25818e-08	5.14702e-07	1.55584		Folr2			5	GO:0045321	leukocyte activation		1.742e-17	2.214e-14	2.067e-13	1.107e-13	89	1447
597	Col1a1	35.8851	7.02271	1.58483	4.43121	9.37048e-06	0.000294657	0.864547		Mmp8			6	GO:0034097	response to cytokine		6.134e-17	6.497e-14	6.065e-13	3.898e-13	82	1290
551	Gdf15	74.4424	6.98708	1.50957	4.62853	3.68278e-06	0.000183176	0.592208		Il6			7	GO:1901700	response to oxygen-containing compound		7.924e-17	7.195e-14	6.716e-13	5.037e-13	103	1875
307	Cxcl1	198.875	6.94885	1.27183	5.46364	4.66462e-08	2.29561e-06	1.07423		Thbs1			8	GO:0042981	regulation of apoptotic process		9.137e-17	7.259e-14	6.776e-13	5.807e-13	98	1736
586	Dcn	114.94	6.736	1.51227	4.45423	8.41941e-06	0.000266877	0.873759		Hp			9	GO:0032101	regulation of response to external stimulus		1.069e-16	7.553e-14	7.05e-13	6.798e-13	76	1147
512	Sell	1318.22	6.37229	1.41725	4.49625	6.9162e-06	0.000103852	2.11022		Il10			10	GO:0002274	myeloid leukocyte activation		2.552e-16	1.622e-13	1.514e-12	1.622e-12	57	707
284	Ccl2	503.01	6.33928	1.14601	5.5316	3.17331e-08	1.39182e-06	1.30295		Ptgs2			11	GO:0071345	cellular response to cytokine stimulus		3.199e-16	1.848e-13	1.725e-12	2.033e-12	77	1196
646	Plcb1	45.0373	6.26161	1.44528	4.33247	1.47447e-05	0.000489865	0.756216		Cd14			12	GO:0043067	regulation of programmed cell death		4.22e-16	2.235e-13	2.086e-12	2.682e-12	98	1777
43	Klf2	667.09	5.96477	0.645249	9.24414	2.3715e-20	3.83218e-18	2.33576		Pmp22			13	GO:0010941	regulation of cell death		1.204e-15	5.889e-13	5.497e-12	7.655e-12	103	1952
1149	Etv1	9.04578	5.92351	1.54896	3.82419	0.000131201	0.00928234	0.199654		Ccl4			14	GO:0030097	hemopoiesis		1.427e-15	6.477e-13	6.046e-12	9.068e-12	71	1074
172	Vps37b	882.949	5.78435	0.911555	6.34559	2.21574e-10	9.03545e-09	2.31398		Ccrl2			15	GO:0051254	positive regulation of RNA metabolic process		1.653e-15	6.584e-13	6.146e-12	1.051e-11	99	1844
679	Rasgrp2	74.2886	5.78264	1.36616	4.23278	2.30822e-05	0.000631442	0.873759		Nfkbiz			16	GO:0071222	cellular response to lipopolysaccharide		1.657e-15	6.584e-13	6.146e-12	1.053e-11	31	225
168	Nr4a1	1227.61	5.77548	0.901441	6.40694	1.4847e-10	6.79705e-09	2.11022		Pf4			17	GO:0072593	reactive oxygen species metabolic process		2.313e-15	8.649e-13	8.074e-12	1.47e-11	37	329
293	Tspan32	227.15	5.74618	1.05057	5.46958	4.51103e-08	1.89511e-06	1.31854		Ier3			18	GO:0009607	response to biotic stimulus		2.6e-15	9.182e-13	8.571e-12	1.653e-11	95	1741
1042	Folr2	37.1886	5.69833	1.5769	3.61362	0.000301953	0.00561701	0.837309		Cebpb			19	GO:0032496	response to lipopolysaccharide		2.896e-15	9.689e-13	9.044e-12	1.841e-11	39	368
784	Cd93	150.901	5.56776	1.41084	3.94642	7.93273e-05	0.00151761	1.08209		Hdac9			20	GO:0002682	regulation of immune system process		3.223e-15	1.024e-12	9.562e-12	2.049e-11	95	1747
428	Mmp8	451.888	5.56708	1.15133	4.83535	1.32912e-06	3.30811e-05	1.52356		Cxcl2			21	GO:0051707	response to other organism		4.7e-15	1.396e-12	1.303e-11	2.987e-11	93	1700
1088	Il6	30.4416	5.48254	1.55522	3.52526	0.000423065	0.00731903	0.86227		Kdm6b			22	GO:0006952	defense response		4.998e-15	1.396e-12	1.303e-11	3.177e-11	101	1935
148	Lyz1	3770.3	5.39562	0.814394	6.62532	3.46486e-11	1.71984e-09	2.2093		Klf4			23	GO:0043207	response to external biotic stimulus		5.05e-15	1.396e-12	1.303e-11	3.21e-11	93	1702
405	Thbs1	1327.19	5.25288	1.08503	4.84123	1.29036e-06	2.45045e-05	2.11022		Apoe			24	GO:0071219	cellular response to molecule of bacterial origin		6.39e-15	1.692e-12	1.58e-11	4.061e-11	31	236
301	Ppfia4	696.102	5.25037	0.982672	5.34295	9.14441e-08	2.06777e-06	2.38454		Zc3h12a			25	GO:0048534	hematopoietic or lymphoid organ development		1.194e-14	3.036e-12	2.834e-11	7.589e-11	71	1120
929	Hp	1170.95	5.19847	1.46925	3.53819	0.000402875	0.00348777	2.01802		Il18			26	GO:0002237	response to molecule of bacterial origin		1.811e-14	4.427e-12	4.133e-11	1.151e-10	39	389
1296	Il10	31.8534	5.1689	1.56037	3.31261	0.000924284	0.0136518	0.847869		Adora2b			27	GO:0071216	cellular response to biotic stimulus		2.082e-14	4.901e-12	4.575e-11	1.323e-10	32	263
412	Gm9733	442.564	5.16373	1.05514	4.89386	9.88761e-07	2.55035e-05	1.52356		Nupr1			28	GO:1901701	cellular response to oxygen-containing compound		3.165e-14	7.185e-12	6.707e-11	2.012e-10	78	1330
206	Sik1	226.008	5.16083	0.851698	6.05946	1.36578e-09	9.17354e-08	1.17299		Nr1d1			29	GO:0080134	regulation of response to stress		4.568e-14	1.001e-11	9.345e-11	2.903e-10	86	1563
94	Ms4a8a	83.1306	5.15443	0.66722	7.72524	1.11643e-14	2.20613e-12	0.873759		Nfkbid			30	GO:0002520	immune system development		6.362e-14	1.348e-11	1.258e-10	4.044e-10	72	1185
711	G530011O06Rik	40.9882	5.1413	1.23816	4.15235	3.29072e-05	0.000868863	0.864547		Per1			31	GO:0051090	regulation of DNA-binding transcription factor activity		7.549e-14	1.548e-11	1.445e-10	4.798e-10	56	782
837	Vcan	383.37	4.99868	1.32961	3.75951	0.000170247	0.00207385	1.59182		Metrnl			32	GO:0002366	leukocyte activation involved in immune response		8.372e-14	1.663e-11	1.552e-10	5.321e-10	55	760
163	Saa3	35.4607	4.96445	0.756638	6.5612	5.33762e-11	6.16361e-09	0.86227		Fpr2			33	GO:0010557	positive regulation of macromolecule biosynthetic process		9.439e-14	1.818e-11	1.697e-10	6e-10	100	1996
1216	Prtn3	44.3232	4.94742	1.46117	3.38593	0.000709383	0.0109441	0.864547		Nfe2l2			34	GO:0002263	cell activation involved in immune response		1.038e-13	1.941e-11	1.812e-10	6.598e-10	55	764
296	Fosb	446.999	4.90343	0.896906	5.46705	4.57591e-08	1.92564e-06	1.30295		Il1b			35	GO:0009890	negative regulation of biosynthetic process		1.07e-13	1.944e-11	1.814e-10	6.803e-10	95	1850
1816	Col6a1	19.4531	4.89567	1.46691	3.33739	0.000845681	0.0452943	0.166865		Fos			36	GO:0031347	regulation of defense response		1.355e-13	2.393e-11	2.234e-10	8.615e-10	55	769
546	Ptgs2	270.794	4.85996	1.08015	4.49934	6.8164e-06	0.000179123	1.13117		Aldh2			37	GO:1903508	positive regulation of nucleic acid-templated transcription		1.602e-13	2.679e-11	2.501e-10	1.018e-09	91	1744
395	Cbr2	342.04	4.84009	0.965645	5.01228	5.37881e-07	1.88414e-05	1.17299		Mapk8			38	GO:0045893	positive regulation of transcription, DNA-templated		1.602e-13	2.679e-11	2.501e-10	1.018e-09	91	1744
599	Nr4a2	247.703	4.82367	1.10409	4.36891	1.24869e-05	0.0002991	1.13117		Tnfaip3			39	GO:1902680	positive regulation of RNA biosynthetic process		1.656e-13	2.699e-11	2.519e-10	1.053e-09	91	1745
109	Cd14	2151.61	4.78957	0.657948	7.27956	3.34908e-13	2.36313e-11	2.11022		Nfkbia			40	GO:0033993	response to lipid		2.127e-13	3.38e-11	3.155e-10	1.352e-09	63	977
1131	Lyl1	21.688	4.77801	1.36005	3.5131	0.000442911	0.00840693	0.756216		Ly96			41	GO:0045934	negative regulation of nucleobase-containing compound metabolic process		2.228e-13	3.453e-11	3.224e-10	1.416e-09	88	1666
1622	Retnla	162.864	4.71545	1.60034	2.94654	0.00321354	0.0309122	1.04066		Tnf			42	GO:0001819	positive regulation of cytokine production		2.808e-13	4.25e-11	3.967e-10	1.785e-09	44	529
274	Erdr1	316.498	4.70533	0.844041	5.57476	2.47874e-08	1.12686e-06	1.30295		Zfp36			43	GO:0032103	positive regulation of response to external stimulus		3.208e-13	4.741e-11	4.426e-10	2.039e-09	45	553
81	Lyz2	59343.2	4.63787	0.586763	7.90416	2.69754e-15	2.35229e-13	2.29779		Ly86			44	GO:0045595	regulation of cell differentiation		3.704e-13	5.35e-11	4.994e-10	2.354e-09	94	1859
954	Pmp22	201.115	4.53711	1.23275	3.68049	0.000232782	0.00380548	1.04066		Nrros			45	GO:0045944	positive regulation of transcription by RNA polymerase II		3.8e-13	5.368e-11	5.011e-10	2.416e-09	76	1339
1095	Clec10a	219.32	4.44783	1.28798	3.45335	0.000553677	0.00757877	1.08209		Sgms1			46	GO:0009719	response to endogenous stimulus		5.18e-13	7.157e-11	6.681e-10	3.292e-09	91	1780
79	Cd177	209.716	4.44322	0.552988	8.03492	9.36436e-16	1.77789e-13	1.08209		Tlr2			47	GO:0071496	cellular response to external stimulus		7.04e-13	9.521e-11	8.887e-10	4.475e-09	34	336
809	Slc28a2	205.57	4.41763	1.13082	3.90656	9.36207e-05	0.00180481	1.04066		Gstp1			48	GO:0097190	apoptotic signaling pathway		1.608e-12	2.13e-10	1.988e-09	1.022e-08	49	672
565	Ccl4	487.52	4.38244	0.998062	4.39095	1.12856e-05	0.000208368	1.55584		Nlrp3			49	GO:0002521	leukocyte differentiation		1.689e-12	2.191e-10	2.045e-09	1.073e-08	47	626
352	Id3	594.898	4.36882	0.85253	5.12454	2.98268e-07	5.92862e-06	2.31398		Cd300a			50	GO:0019221	cytokine-mediated signaling pathway		1.973e-12	2.508e-10	2.341e-09	1.254e-08	55	822
1413	Cd300lg	96.0231	4.34448	1.32001	3.29126	0.000997408	0.0186591	0.614102		Prdx5
1025	Slpi	224.771	4.2774	1.19268	3.58637	0.000335317	0.00510195	1.04066		Tnfrsf1a
225	Ccrl2	815.761	4.26831	0.735018	5.80708	6.35709e-09	1.9894e-07	2.31398		Tlr7
737	Gbp2b	86.8455	4.21894	1.02485	4.11664	3.84444e-05	0.00111183	0.762037		Itgam
1082	Arg2	68.4941	4.16196	1.1796	3.52828	0.000418263	0.00718041	0.873759		Fcer1g
941	Ciart	151.099	4.09919	1.11086	3.6901	0.00022417	0.00371531	1.04066		Sbno2
229	Nfkbiz	540.931	4.09078	0.70018	5.84247	5.14312e-09	2.28989e-07	1.59182		Socs3
56	Hilpda	356.217	4.07342	0.467441	8.7143	2.92571e-18	6.2635e-16	1.37581		Cd68
1543	Fabp3	7.53338	4.0665	1.15165	3.53102	0.000413958	0.0258879	0.168195		Mapkapk2
1447	Mid1	24.5809	4.06322	1.28415	3.16413	0.00155549	0.0208635	0.837309		Zyx
1552	Thbd	93.8456	4.03031	1.2986	3.10359	0.00191189	0.0262369	0.762037		Hdac5
1452	Dos	17.1164	4.02934	1.13316	3.55584	0.000376778	0.0210795	0.199654		Sod1
1668	Clec4e	834.948	3.99864	1.50289	2.66063	0.00779951	0.0335947	2.25901		Neat1
408	Tnfsf9	246.258	3.98561	0.804767	4.9525	7.32667e-07	2.48467e-05	1.17299		Cyba
721	Grk5	31.8638	3.92835	0.951048	4.13055	3.61904e-05	0.000944785	0.86227		Aif1
1273	Pf4	337.376	3.89659	1.1973	3.25449	0.00113597	0.0127947	1.13117		Il6ra
895	Sparc	343.925	3.85539	1.02944	3.74513	0.000180301	0.00288786	1.13117		Ctsc
624	Rgl1	488.549	3.81731	0.894861	4.26581	1.99179e-05	0.000376547	1.37581		66
738	Adgre4	1616.84	3.77865	0.972494	3.88553	0.000102108	0.00111274	2.01802		67
126	Pim3	731.628	3.77736	0.543251	6.95325	3.56956e-12	2.03537e-10	2.25901
356	Rilpl2	303.508	3.75347	0.715032	5.24938	1.52614e-07	6.15739e-06	1.13117
57	Fosl2	597.887	3.74377	0.433418	8.63777	5.73213e-18	7.05344e-16	2.31398
1473	Tmem88	35.1584	3.74166	1.19441	3.13264	0.00173242	0.0220764	0.864547
1685	Gm16062	12.1805	3.73399	1.08942	3.4275	0.000609161	0.0351629	0.166865
563	Nfil3	801.579	3.7219	0.863966	4.30792	1.64796e-05	0.000205305	2.31398
529	Slc30a1	308.377	3.69919	0.8186	4.51892	6.2156e-06	0.000144355	1.31854
1743	4933416M07Rik	6.07969	3.67719	1.08686	3.38332	0.00071616	0.0396771	0.168195
75	Pi16	170.451	3.63659	0.447281	8.13043	4.27782e-16	8.44834e-14	1.09574
155	Impact	451.587	3.63471	0.546742	6.64795	2.97196e-11	2.39247e-09	1.30295
234	Gadd45b	863.26	3.61204	0.630484	5.72899	1.01029e-08	2.95518e-07	2.36108
276	Rgcc	521.92	3.60141	0.647116	5.56532	2.61676e-08	1.18098e-06	1.30295
398	Gem	157.389	3.57294	0.715534	4.99339	5.93284e-07	2.2358e-05	1.08209
107	Ier3	2098.04	3.56503	0.486731	7.32444	2.39892e-13	1.59476e-11	2.28168
1154	Maf	174.254	3.55553	1.04875	3.39025	0.00069829	0.00943709	1.04066
144	Cebpb	2283.05	3.54073	0.530469	6.67472	2.477e-11	1.21499e-09	2.29779
1499	AI839979	205.832	3.53082	1.11488	3.16698	0.00154029	0.0235898	0.70696
1719	Hdac9	53.6786	3.52473	1.20062	2.93576	0.0033273	0.0375188	0.837309
70	Ppp1r15a	972.799	3.50793	0.428537	8.18582	2.70449e-16	2.70986e-14	2.31398
749	Bambi-ps1	15.1796	3.49767	0.788632	4.43511	9.20234e-06	0.001195	0.166865
1052	Jdp2	86.684	3.47506	0.961252	3.61513	0.000300194	0.00607755	0.762037
850	Vegfa	165.443	3.47226	0.905394	3.83508	0.000125523	0.00218734	1.09574
1493	Abca6	81.3656	3.43761	1.10397	3.11387	0.00184652	0.0229732	0.873759
540	Hspa1a	185.532	3.43287	0.760089	4.51641	6.28981e-06	0.000172526	1.09574
1278	Gas7	278.744	3.42416	1.06703	3.20906	0.00133169	0.0129796	1.30295
1262	AB124611	292.028	3.42025	1.06163	3.22171	0.00127429	0.0124515	1.31614
308	Atf3	1890.64	3.3693	0.631333	5.33679	9.4604e-08	2.36237e-06	2.11022
187	Jmy	188.041	3.35795	0.535955	6.26535	3.71991e-10	3.10241e-08	1.04066
958	Cxcl2	568.41	3.32236	0.957179	3.47099	0.000518546	0.00388885	2.25901
840	Icam2	34.2803	3.30426	0.839185	3.93746	8.23473e-05	0.00210398	0.756216
64	Csrnp1	721.475	3.27091	0.39037	8.37901	5.33765e-17	5.67654e-15	2.38454
59	Tmem176a	296.08	3.27049	0.37986	8.60974	7.32262e-18	1.53049e-15	1.31614
813	Gla	466.608	3.2701	0.861545	3.79563	0.00014727	0.00184691	1.59182
261	Kdm6b	292.474	3.24847	0.570716	5.69191	1.25627e-08	6.90607e-07	1.13117
443	Wfdc17	2067.04	3.2459	0.689005	4.711	2.46502e-06	4.47516e-05	2.01802
72	Rhob	158.339	3.23873	0.394346	8.21291	2.15892e-16	4.53026e-14	1.07423
13	Sepp1	3085.53	3.22138	0.250953	12.8366	1.02294e-37	5.55794e-35	2.29779
42	Tgif1	1002.99	3.21797	0.344919	9.32963	1.06238e-20	1.72165e-18	2.38454
435	Ifrd1	1491.22	3.20686	0.679107	4.72217	2.33339e-06	3.8156e-05	2.28168
133	Hexim1	80.6535	3.17493	0.452649	7.01411	2.31409e-12	3.70572e-10	0.762037
643	Ets2	735.049	3.16851	0.775172	4.08749	4.36067e-05	0.000475666	2.31398
1001	Klf4	596.371	3.14015	0.923182	3.40144	0.000670313	0.00465358	2.33576
1263	Crem	254.045	3.13658	0.973708	3.22127	0.00127625	0.0124608	1.31614
1574	Clec4b1	133.437	3.09839	1.03772	2.98577	0.00282863	0.0271513	1.07423
652	Apoe	9369.77	3.06518	0.752897	4.07118	4.67751e-05	0.000510307	2.28168
1586	Hnmt	129.641	3.04562	0.966013	3.15278	0.00161726	0.0279461	0.592208
831	Tiparp	713.712	3.04397	0.827503	3.6785	0.000234607	0.0020259	2.25901
767	Fam213b	114.75	2.95442	0.727744	4.0597	4.91356e-05	0.00136441	0.762037
84	Gm5150	104.551	2.93846	0.367386	7.99828	1.26174e-15	3.96981e-13	0.614102
864	Dusp5	112.667	2.91082	0.74589	3.90248	9.5211e-05	0.0023443	0.762037
880	Rab7b	740.108	2.89355	0.807146	3.58491	0.000337193	0.00263392	2.36108
117	Zc3h12a	301.948	2.89161	0.40266	7.18127	6.90686e-13	7.35333e-11	1.30295
124	Btg2	4702.29	2.88713	0.410586	7.03172	2.04004e-12	1.32315e-10	2.01802
98	Tmem176b	1290.61	2.87945	0.380546	7.56663	3.83042e-14	2.78026e-12	2.28168
58	Sde2	612.395	2.8752	0.334826	8.58714	8.91584e-18	1.04628e-15	2.38454
80	Il18	1103.4	2.86997	0.362047	7.92706	2.24397e-15	2.15733e-13	2.11022
1672	Tgif2	37.105	2.86139	0.962148	2.97396	0.00293984	0.0340612	0.837309
252	Adora2b	480.549	2.85163	0.500676	5.69556	1.22971e-08	4.97538e-07	1.59182
1267	Nupr1	275.074	2.82545	0.868953	3.25156	0.00114773	0.0125428	1.17299
556	Nr1d1	601.939	2.8162	0.65131	4.3239	1.53298e-05	0.000189526	2.36108
186	Flcn	556.73	2.81452	0.45287	6.21486	5.13712e-10	2.88112e-08	1.55584
20	Mafk	638.819	2.78403	0.244782	11.3735	5.66595e-30	1.92822e-27	2.38454
1716	Nfkbid	362.133	2.76808	0.995793	2.77978	0.0054396	0.0374072	1.37581
1287	Plk2	313.058	2.75141	0.86035	3.19801	0.00138381	0.0133933	1.30295
735	Per1	193.889	2.74829	0.680524	4.03848	5.37977e-05	0.00110585	1.07423
1003	Bach1	318.9	2.74118	0.771261	3.55416	0.00037919	0.00466198	1.31614
195	Sertad1	613.639	2.73676	0.450955	6.06881	1.2886e-09	4.59172e-08	2.33576
1697	Wfdc21	39.0194	2.73424	0.91577	2.98573	0.00282904	0.0357791	0.756216
1521	Selenbp1	91.8014	2.71939	0.878807	3.09441	0.00197207	0.0240836	0.873759
406	H2-K2	199.988	2.71833	0.546835	4.97102	6.66019e-07	2.4544e-05	1.08209
939	Itpkc	220.734	2.71569	0.737318	3.6832	0.000230321	0.00367894	1.08209
278	Metrnl	1070.94	2.71183	0.494981	5.47866	4.28555e-08	1.23981e-06	2.01802
312	Fpr2	50.1093	2.69713	0.490113	5.50308	3.7321e-08	2.55907e-06	0.756216
995	Mxd1	857.442	2.68105	0.785236	3.41432	0.000639407	0.00450727	2.31398
416	Fbxo30	357.989	2.66815	0.543635	4.90799	9.20167e-07	2.60935e-05	1.37581
119	Nfe2l2	1158.1	2.66517	0.376936	7.07061	1.54257e-12	9.52272e-11	2.2093
1410	Il1b	2762.35	2.62829	0.902281	2.91294	0.00358047	0.0186545	2.2093
1284	Fos	9163.31	2.62309	0.85243	3.07719	0.00208962	0.0130887	2.01802
1280	Tmcc1	134.352	2.62131	0.801046	3.27235	0.00106656	0.0129952	1.04066
1589	Psd	33.9392	2.6124	0.859511	3.0394	0.00237049	0.0280795	0.86227
953	Gpr132	275.965	2.57827	0.711537	3.62353	0.000290613	0.00379849	1.30295
33	Tmsb10	5429.31	2.56213	0.248834	10.2966	7.30171e-25	1.57389e-22	2.28168
629	Cd83	2279.82	2.56092	0.617819	4.14509	3.39678e-05	0.000414684	2.11022
1557	Ifitm3	8083.75	2.54175	0.907813	2.79986	0.00511244	0.0264078	2.01802
321	Ethe1	309.349	2.52769	0.470621	5.37097	7.83159e-08	3.00857e-06	1.31614
1504	Tpcn1	19.8122	2.52268	0.708256	3.56181	0.000368303	0.0238183	0.166865
285	Zfp703	193.002	2.50209	0.450096	5.559	2.71317e-08	1.41008e-06	1.09574
651	Rnase4	851.25	2.49917	0.615043	4.06341	4.83614e-05	0.000510307	2.36108
53	Ifitm2	4533.49	2.49293	0.286606	8.6981	3.37495e-18	5.12135e-16	2.01802
1748	Gas6	609.109	2.45424	0.954613	2.57093	0.0101427	0.0403287	2.33576
1346	Rgs1	2271.43	2.45394	0.81814	2.99941	0.00270504	0.016163	2.01802
338	Gm11974	153.634	2.45351	0.454074	5.40333	6.54137e-08	4.443e-06	0.70696
1506	Sowahc	403.696	2.42791	0.814795	2.97978	0.00288459	0.0238588	1.30295
1774	Cables1	83.7342	2.42686	0.843337	2.87769	0.004006	0.0424655	0.86227
1056	BC005537	192.18	2.42578	0.687694	3.52741	0.000419651	0.00619186	1.04066
1434	Ddit3	134.758	2.42113	0.778316	3.11073	0.00186624	0.0202589	1.04066
420	Eepd1	237.426	2.40626	0.49003	4.91044	9.08722e-07	3.10435e-05	1.13117
422	Lst1	635.045	2.38129	0.499524	4.76712	1.86882e-06	3.1061e-05	2.31398
513	Pde4b	640.81	2.37327	0.53095	4.46985	7.82739e-06	0.000103852	2.38454
461	Aldh2	899.945	2.36682	0.511344	4.62862	3.68112e-06	5.73692e-05	2.25901
198	Nuak2	390.892	2.31869	0.378777	6.12151	9.26919e-10	5.83131e-08	1.30295
1405	Pla2g15	382.482	2.31517	0.762833	3.03496	0.00240566	0.0182397	1.52356
271	Elmsan1	479.009	2.30216	0.412126	5.58606	2.32276e-08	1.06764e-06	1.30295
1768	Rybp	215.454	2.30208	0.819527	2.80903	0.00496906	0.0421547	1.08209
218	Odc1	1257.8	2.30088	0.393136	5.85263	4.8385e-09	1.57877e-07	2.28168
1298	Trf	304.356	2.28142	0.716184	3.18553	0.0014449	0.0137021	1.31854
1519	Mapk8	44.2425	2.27632	0.73312	3.10497	0.00190297	0.0239808	0.847869
61	Ccnl1	1078.45	2.2691	0.269038	8.43414	3.3364e-17	4.01801e-15	2.2093
603	Flrt3	1064.66	2.26456	0.535112	4.23194	2.31688e-05	0.000309209	2.01802
298	Slc20a1	252.81	2.26355	0.414893	5.45576	4.87649e-08	2.03237e-06	1.30295
1120	Tnfaip3	896.036	2.25825	0.702924	3.21265	0.00131517	0.0079924	2.38454
291	Nfkbia	2529.79	2.24866	0.416114	5.40395	6.51908e-08	1.80171e-06	2.01802
1167	Ly96	194.864	2.24163	0.664788	3.37196	0.000746366	0.00966274	1.07423
548	Irf1	2110.98	2.23994	0.513535	4.3618	1.28994e-05	0.000181042	2.11022
1458	Tmem140	14.871	2.23979	0.630816	3.55062	0.000384324	0.021428	0.199654
494	Pdxk	392.957	2.20876	0.475477	4.64536	3.39479e-06	8.56003e-05	1.30295
1460	Ctsl	620.111	2.20796	0.774744	2.84993	0.00437295	0.0215042	2.25901
424	Junb	7186.3	2.19769	0.460232	4.77519	1.79539e-06	3.25675e-05	2.11022
185	Tnf	1030.41	2.19594	0.356447	6.16063	7.2457e-10	2.66577e-08	2.38454
1459	Coq10b	363.55	2.19454	0.738122	2.97314	0.00294768	0.0215042	1.52356
620	Trim25	711.739	2.18907	0.52579	4.1634	3.1355e-05	0.000363341	2.25901
862	Fbxo11	246.527	2.18739	0.575961	3.79781	0.000145978	0.00234046	1.17299
1256	Dusp1	3704.58	2.18674	0.707156	3.09229	0.00198616	0.0121627	2.11022
567	Ctdsp1	149.061	2.18324	0.489925	4.45628	8.33938e-06	0.0002206	1.08209
940	Rac3	170.673	2.17074	0.589984	3.67931	0.000233865	0.00368509	1.09574
911	Zfp36	6682.25	2.15054	0.608223	3.53577	0.000406585	0.00317466	2.28168
250	Hist3h2a	148.272	2.13275	0.369833	5.7668	8.07924e-09	4.78675e-07	1.09574
1421	Egr1	2690.23	2.13087	0.73151	2.91298	0.00358003	0.0193768	2.11022
337	Mt1	2121.85	2.1153	0.406201	5.20753	1.91376e-07	4.36764e-06	2.11022
591	Maff	164.898	2.11189	0.480296	4.39707	1.09724e-05	0.000274995	1.09574
202	Atf4	1266.15	2.10176	0.349286	6.0173	1.77348e-09	6.7525e-08	2.11022
445	Gmfg	691.229	2.09697	0.44825	4.67813	2.89499e-06	4.5204e-05	2.33576
228	Med11	291.45	2.09521	0.354523	5.90994	3.42231e-09	2.07686e-07	1.17299
48	Wsb1	1477.23	2.07889	0.232419	8.9446	3.73291e-19	5.53185e-17	2.28168
1490	Snhg10	41.1108	2.06953	0.661597	3.12808	0.00175952	0.0228898	0.837309
476	Ly86	1854.26	2.0633	0.446776	4.6182	3.87078e-06	6.54009e-05	2.01802
1826	Arid5a	740.956	2.06101	0.824094	2.50093	0.0123866	0.0461706	2.38454
171	Nrros	2320.43	2.06001	0.324213	6.35389	2.09937e-10	9.01897e-09	2.2093
810	Adgre1	2333.02	2.02608	0.54341	3.72846	0.000192652	0.00182701	2.11022
483	Sgms1	464.925	2.02405	0.436053	4.64176	3.45461e-06	7.2925e-05	1.59182
491	Phlda1	222.652	2.02113	0.430655	4.69316	2.69023e-06	8.20122e-05	1.08209
440	Bri3	125.159	2.02099	0.413317	4.88968	1.01001e-06	4.26385e-05	0.873759
11	Litaf	3553.45	2.00625	0.152426	13.1621	1.44936e-39	1.01338e-36	2.11022
330	Tpst2	516.676	2.00195	0.378637	5.28726	1.24163e-07	4.00809e-06	1.52356
36	Tob2	1040.73	1.99814	0.19796	10.0936	5.89398e-24	1.11435e-21	2.38454
659	Tlr2	1556.11	1.99796	0.492673	4.05534	5.00617e-05	0.000540362	2.28168
219	Hcar2	1749.77	1.99385	0.340737	5.85156	4.86977e-09	1.63353e-07	2.2093
1809	Il3ra	72.0401	1.99151	0.698112	2.85271	0.0043348	0.0450686	0.86227
725	Mir22hg	605.535	1.97757	0.509745	3.87953	0.00010466	0.000992317	2.36108
1429	Inpp4a	89.6927	1.96917	0.620872	3.17162	0.00151593	0.0199674	0.86227
372	Mnt	159.35	1.96021	0.378293	5.18172	2.1985e-07	8.929e-06	1.07423
396	4632428N05Rik	1347.48	1.95818	0.399409	4.90271	9.45255e-07	1.91976e-05	2.01802
1836	Thra	90.84	1.92775	0.680234	2.83395	0.00459763	0.0471342	0.86227
1851	Xdh	1174.47	1.91759	0.759875	2.52356	0.0116173	0.0483199	2.11022
689	Dnajb4	304.538	1.91141	0.464107	4.11847	3.81389e-05	0.000681357	1.31854
199	Map3k8	645.925	1.90197	0.315979	6.0193	1.75177e-09	6.14337e-08	2.31398
1665	Klra2	415.358	1.88399	0.676336	2.78558	0.00534325	0.0334769	1.55584
253	Sqstm1	3783.46	1.87024	0.330863	5.6526	1.58034e-08	5.02369e-07	2.01802
950	Smox	578.725	1.83463	0.529271	3.46634	0.000527594	0.00377998	2.38454
160	Gstp1	565.372	1.83156	0.284472	6.43846	1.20688e-10	5.24124e-09	2.33576
1108	Ctsd	2514.73	1.80606	0.556905	3.24304	0.00118261	0.00783666	2.2093
1849	Ttc32	58.6476	1.80221	0.637011	2.82917	0.0046669	0.0483199	0.847869
501	Dgat1	264.785	1.80017	0.387363	4.64725	3.36384e-06	9.29009e-05	1.17299
894	1700113A16Rik	115.6	1.79432	0.470701	3.81201	0.000137844	0.00286403	0.873759
292	Lamtor4	535.32	1.79123	0.327062	5.47672	4.33271e-08	1.84827e-06	1.30295
1259	Nlrp3	163.717	1.78762	0.54333	3.29012	0.00100144	0.0124053	1.04066
1163	Sult1a1	631.114	1.77375	0.561698	3.15784	0.00158943	0.00951619	2.33576
857	Dedd2	186.331	1.77339	0.45099	3.93221	8.41687e-05	0.00225473	0.70696
1420	Spty2d1	445.332	1.77024	0.580228	3.05093	0.00228133	0.0189522	1.37581
1470	Pim1	133.378	1.76894	0.557776	3.17142	0.00151698	0.0219789	0.762037
820	Trmt61b	54.2861	1.76735	0.44606	3.96213	7.42828e-05	0.00194563	0.756216
913	Ppdpf	140.163	1.76541	0.460707	3.83197	0.000127123	0.00319653	0.70696
1327	Slc26a11	314.92	1.76454	0.555378	3.17718	0.00148715	0.0155013	1.17299
183	Cd302	1085.33	1.76407	0.283016	6.23311	4.5726e-10	2.00958e-08	2.01802
1304	Mob3c	330.645	1.76309	0.555456	3.17414	0.00150283	0.0143556	1.30295
638	Slc35e4	246.978	1.76042	0.415627	4.23559	2.27949e-05	0.000445048	1.30295
1016	Ier2	1918.72	1.75769	0.515237	3.41142	0.000646258	0.00489218	2.11022
655	Clec4a2	1021.67	1.75188	0.430955	4.06512	4.80084e-05	0.000526594	2.25901
609	Ptpn18	711.158	1.75111	0.417624	4.19302	2.75263e-05	0.000324736	2.25901
614	Scand1	244.266	1.74785	0.403509	4.33161	1.48021e-05	0.000345894	1.13117
1638	Zfp821	148.192	1.74242	0.570577	3.05379	0.0022597	0.031671	0.70696
175	Cd300a	1514.72	1.7418	0.276605	6.29706	3.03339e-10	1.27337e-08	2.2093
469	Magohb	266.529	1.73774	0.366069	4.74702	2.06436e-06	6.31994e-05	1.13117
807	Jmjd1c	774.763	1.73723	0.46833	3.70941	0.000207742	0.00178854	2.33576
105	Prdx5	1820.95	1.7341	0.234672	7.38948	1.47406e-13	1.07973e-11	2.11022
152	Ninj1	776.977	1.73297	0.263229	6.58353	4.5942e-11	2.11995e-09	2.31398
560	Oser1	860.173	1.72706	0.400647	4.31068	1.62754e-05	0.000197814	2.38454
550	Tob1	563.734	1.71586	0.38742	4.42893	9.47002e-06	0.000183176	1.52356
51	Zfand5	1597.27	1.71382	0.193794	8.8435	9.27687e-19	1.29389e-16	2.28168
539	Ehd1	514.187	1.71188	0.38282	4.47177	7.75748e-06	0.000169781	1.37581
1148	Ifi27l2a	2409.42	1.71142	0.53889	3.17583	0.00149409	0.00919272	2.29779
1568	Acyp1	100.043	1.7049	0.558034	3.05519	0.00224915	0.0269794	0.86227
792	Khk	165.461	1.69561	0.420815	4.02935	5.59311e-05	0.00162126	0.70696
719	Clec4a3	2234.72	1.6864	0.42857	3.93494	8.32165e-05	0.000930836	2.01802
942	Anks1	128.008	1.6793	0.445749	3.76737	0.000164975	0.00372606	0.762037
1472	Mapk6	695.524	1.67268	0.592607	2.82258	0.0047639	0.0220277	2.38454
1317	St3gal4	572.512	1.66979	0.559547	2.98419	0.0028433	0.0150012	2.33576
215	Map3k1	628.787	1.66777	0.284134	5.86964	4.36746e-09	1.42479e-07	2.31398
930	Zbtb21	181.185	1.66115	0.449463	3.69585	0.000219151	0.00349037	1.09574
1311	B230307C23Rik	89.1505	1.65621	0.504393	3.28356	0.00102504	0.0147168	0.86227
534	Ier5	1975.43	1.65373	0.374813	4.41215	1.02351e-05	0.00015415	2.01802
1503	Kptn	94.0136	1.65331	0.532207	3.10653	0.001893	0.0237064	0.86227
1065	Hnrnpa1	50.7173	1.63982	0.45968	3.56731	0.000360658	0.0064824	0.847869
60	Pnrc1	1553.54	1.63899	0.193279	8.47992	2.25349e-17	2.67158e-15	2.28168
349	Psmb10	1301.31	1.63367	0.317843	5.13988	2.74914e-07	5.78675e-06	2.2093
1315	Gm5617	95.6781	1.63172	0.483781	3.37285	0.000743951	0.0149519	0.614102
24	Ubc	5037.79	1.63001	0.148941	10.944	7.09651e-28	2.37808e-25	2.01802
578	Zfp655	470.372	1.62787	0.371087	4.38676	1.15052e-05	0.000247946	1.30295
457	Rasgrp4	492.861	1.62784	0.341823	4.76224	1.91454e-06	5.21841e-05	1.30295
1702	2310022A10Rik	402.603	1.62489	0.588392	2.76158	0.00575233	0.0360033	1.52356
605	Ms4a6c	2138.17	1.62169	0.385737	4.20414	2.62074e-05	0.000318223	2.2093
980	Hpcal1	353.409	1.61835	0.451671	3.58303	0.000339627	0.00430805	1.30295
370	Med29	235.89	1.60664	0.31187	5.15162	2.58246e-07	8.59127e-06	1.31854
192	Nfkbib	643.794	1.6032	0.262194	6.11457	9.68188e-10	3.46629e-08	2.36108
207	Mdm2	768.747	1.60225	0.270034	5.93351	2.96529e-09	9.75014e-08	2.38454
101	Tnfrsf1a	1631.83	1.59956	0.215154	7.43447	1.04986e-13	7.99466e-12	2.11022
273	Siah2	596.948	1.58789	0.289828	5.47872	4.28416e-08	1.10069e-06	2.31398
130	Uck2	394.193	1.58784	0.22779	6.97062	3.15552e-12	2.86343e-10	1.37581
983	Gm14326	74.238	1.58592	0.420222	3.774	0.000160652	0.00431928	0.614102
865	Ssbp4	715.104	1.58414	0.437632	3.6198	0.00029483	0.0023443	2.36108
97	Ftl1	29884.2	1.57793	0.208172	7.5799	3.4581e-14	2.53589e-12	2.28168
712	Plekho2	1425.06	1.57792	0.402511	3.92019	8.84807e-05	0.000883961	2.28168
1157	Gbp8	471.158	1.57212	0.474915	3.31033	0.000931874	0.00950129	1.37581
1377	D16Ertd472e	299.33	1.5682	0.506243	3.09771	0.00195021	0.0174442	1.31854
1257	Lonrf1	80.0102	1.56802	0.463871	3.3803	0.000724079	0.0122686	0.762037
1035	B4galt5	419.185	1.56631	0.453148	3.45652	0.000547208	0.00539059	1.59182
780	Mpp1	741.974	1.56084	0.414172	3.76857	0.000164185	0.00144693	2.36108
393	Phf23	549.075	1.55311	0.310388	5.00376	5.62218e-07	1.6876e-05	1.37581
1204	Bptf	208.564	1.54089	0.460689	3.34474	0.000823583	0.0106681	1.04066
1548	Dusp16	112.56	1.53814	0.485291	3.16951	0.00152694	0.0260693	0.614102
288	Mcl1	7835.93	1.53649	0.283832	5.41338	6.18475e-08	1.72712e-06	2.01802
692	Diap1	426.949	1.53555	0.377073	4.07229	4.65539e-05	0.000685921	1.59182
776	Gapt	274.551	1.52272	0.389054	3.9139	9.08182e-05	0.00144117	1.31854
1286	Dot1l	134.339	1.51346	0.463339	3.26641	0.0010892	0.0132091	1.04066
417	Tmem251	446.709	1.50305	0.308205	4.87677	1.07835e-06	2.69759e-05	1.55584
345	Tmem261	327.464	1.50084	0.286236	5.24336	1.57682e-07	5.6988e-06	1.30295
472	Snhg3	522.816	1.49902	0.318693	4.70365	2.55548e-06	6.38689e-05	1.37581
1550	Slc15a3	298.867	1.49894	0.510094	2.93855	0.00329753	0.0262344	1.31614
1792	Fnip1	396.582	1.49847	0.547751	2.73569	0.00622505	0.0432707	1.30295
1852	Tlr7	123.466	1.49838	0.530719	2.8233	0.00475325	0.0483199	0.86227
570	D8Ertd738e	1174.46	1.48407	0.343978	4.31444	1.60009e-05	0.000225767	2.01802
523	Cdkn1a	3029.91	1.48357	0.334346	4.43723	9.1122e-06	0.000127993	2.2093
411	Arl4c	685.537	1.48176	0.30815	4.80857	1.52012e-06	2.54239e-05	2.36108
1285	Auh	234.873	1.48082	0.462542	3.20148	0.00136725	0.013097	1.31854
22	Tpd52	2977.3	1.48028	0.133482	11.0898	1.40623e-28	4.91615e-26	2.11022
1282	Pid1	1315.19	1.47905	0.484675	3.05164	0.00227597	0.0130419	2.2093
558	Ndufa4	1829.58	1.4562	0.335298	4.34299	1.40556e-05	0.000193734	2.11022
647	Tyrobp	9761.05	1.45475	0.356996	4.07498	4.60189e-05	0.00050239	2.29779
804	Itgam	1596.95	1.45416	0.388463	3.74337	0.00018157	0.00173691	2.11022
1514	Tra2a	285.312	1.44999	0.481681	3.01027	0.00261017	0.0238809	1.17299
458	Tcp11l2	1040.71	1.44622	0.312007	4.6352	3.5659e-06	5.40996e-05	2.33576
1268	Fbrs	146.331	1.43907	0.439573	3.2738	0.00106112	0.0125516	1.08209
1060	AK010878	83.2647	1.42345	0.398579	3.57132	0.000355192	0.00630714	0.86227
1252	Prr3	140.294	1.42294	0.432264	3.29182	0.000995424	0.0120122	1.07423
1703	Gm6377	898.825	1.42132	0.542327	2.62078	0.00877293	0.0361318	2.31398
322	Grcc10	593.547	1.42043	0.270027	5.26033	1.43796e-07	3.13221e-06	2.31398
210	Fcer1g	8799.04	1.41638	0.238812	5.93097	3.01158e-09	1.05351e-07	2.2093
297	Dgkz	1029.97	1.41624	0.264251	5.35947	8.34679e-08	2.01913e-06	2.25901
963	Hnrnpa3	425.455	1.41421	0.392979	3.59869	0.000319821	0.00392775	1.37581
1444	Lrrc25	104.493	1.39651	0.44244	3.15639	0.00159733	0.020821	0.86227
100	Eif1	6655.14	1.39377	0.185123	7.52888	5.11764e-14	3.75953e-12	2.2093
1097	Kctd12	1067.96	1.39347	0.424955	3.27911	0.00104137	0.00763465	2.01802
1731	Stk11	186.61	1.39275	0.488142	2.85317	0.00432852	0.0389709	1.04066
201	Rassf1	1256.82	1.39271	0.230906	6.0315	1.62446e-09	6.21587e-08	2.11022
631	Slc25a28	260.87	1.39169	0.324908	4.28335	1.84099e-05	0.000418072	1.13117
577	Rasgef1b	1804.04	1.39105	0.325625	4.27195	1.93772e-05	0.000246706	2.2093
243	Npc2	3148.87	1.38979	0.243846	5.69948	1.20174e-08	3.97738e-07	2.01802
320	Tmem189	797.564	1.38937	0.263601	5.27071	1.359e-07	2.97873e-06	2.31398
731	A630001G21Rik	141.527	1.3872	0.342194	4.05384	5.03847e-05	0.00107495	1.04066
404	Sod2	1181.93	1.38201	0.286015	4.83196	1.35197e-06	2.38041e-05	2.28168
676	Plod3	772.737	1.37479	0.341826	4.02189	5.77333e-05	0.000613592	2.25901
146	Ndel1	1230.94	1.37397	0.206802	6.64389	3.05517e-11	1.47806e-09	2.29779
1170	Ccnt1	289.578	1.37303	0.414696	3.31093	0.000929875	0.0097631	1.31854
616	Rsrc2	569.494	1.37104	0.329139	4.16555	3.10607e-05	0.000353663	2.31398
696	1500011B03Rik	416.93	1.3606	0.333367	4.08138	4.47682e-05	0.000758786	1.37581
823	2410004B18Rik	173.708	1.35686	0.350574	3.8704	0.000108656	0.0019802	1.08209
788	Hk2	350.11	1.35679	0.346166	3.91948	8.87408e-05	0.00155621	1.17299
1179	Ssfa2	553.376	1.35132	0.415568	3.25173	0.00114704	0.00991946	1.59182
1136	Sbno2	1380.52	1.35048	0.417215	3.2369	0.00120837	0.00854815	2.01802
916	Gnl3	469.181	1.34717	0.367021	3.67054	0.000242035	0.00328774	1.30295
785	Limd2	786.719	1.3411	0.356539	3.76144	0.000168937	0.00154419	2.25901
923	Samhd1	3954.71	1.34075	0.381905	3.51069	0.000446949	0.00342031	2.29779
1158	Socs3	1397.99	1.34072	0.422452	3.17367	0.00150527	0.00951619	2.2093
634	H2afj	831.996	1.33844	0.325814	4.10797	3.99144e-05	0.000428503	2.38454
794	Cox14	737.245	1.33685	0.357671	3.73766	0.000185738	0.00164074	2.31398
612	Rpp21	411.885	1.33558	0.312625	4.27216	1.93591e-05	0.00033697	1.52356
1127	Glul	348.805	1.32867	0.394654	3.36667	0.000760809	0.00830956	1.31854
390	Mrpl33	1331.58	1.32554	0.268396	4.93874	7.86276e-07	1.62145e-05	2.01802
311	Rsrp1	3852.06	1.32292	0.249359	5.30527	1.12509e-07	2.55527e-06	2.29779
136	Ctsb	14076.5	1.32014	0.195123	6.76568	1.32686e-11	6.93988e-10	2.28168
1130	Chmp4b	135.594	1.31537	0.372533	3.53089	0.000414167	0.00840693	0.70696
607	1110007C09Rik	956.942	1.31121	0.313429	4.18342	2.87162e-05	0.000321997	2.38454
1412	Dvl2	210.494	1.31052	0.418671	3.1302	0.00174687	0.0186591	1.07423
1498	Lgmn	1479.68	1.30734	0.465359	2.80932	0.00496459	0.0235742	2.28168
248	Cd68	3291.21	1.30697	0.231127	5.65477	1.56053e-08	4.47593e-07	2.28168
593	Mapkapk2	2444.08	1.30312	0.30791	4.23216	2.31454e-05	0.000277635	2.28168
1175	Taf1d	282.36	1.29726	0.391764	3.31134	0.000928491	0.00984304	1.30295
786	Spsb2	193.867	1.29685	0.328842	3.94368	8.02397e-05	0.00154419	1.07423
145	Gm1821	1580.64	1.29662	0.194597	6.66309	2.68123e-11	1.31532e-09	2.28168
933	Ubn1	505.61	1.2962	0.355072	3.65052	0.000261707	0.00350136	1.30295
1105	Nfkbie	1442.88	1.29331	0.399692	3.23577	0.00121317	0.00775477	2.29779
1411	Ramp1	1134.41	1.29318	0.444123	2.91175	0.00359405	0.0186591	2.2093
741	Necap1	359.561	1.28871	0.327487	3.93514	8.31468e-05	0.00114297	1.59182
976	Dcxr	403.824	1.28736	0.359903	3.57695	0.000347623	0.00420163	1.37581
855	Itgb7	2266.76	1.28701	0.350243	3.67462	0.000238208	0.00224069	2.01802
1469	Rab11fip1	449.758	1.28437	0.433015	2.96611	0.00301597	0.0218708	1.52356
1433	Tmem120a	283.756	1.28325	0.415503	3.08843	0.00201217	0.0201468	1.13117
796	Slfn2	3722.13	1.28089	0.342058	3.74467	0.000180633	0.00166495	2.2093
1293	Taf7	195.677	1.27765	0.392309	3.25674	0.00112699	0.0135935	1.04066
1224	Cdkn2d	379.232	1.26952	0.388911	3.26428	0.00109743	0.0111683	1.30295
1238	Vamp5	373.661	1.26914	0.392664	3.23212	0.00122875	0.0117085	1.37581
465	S100a13	654.299	1.26316	0.27411	4.60823	4.06104e-06	6.06841e-05	2.33576
536	Emb	2650.09	1.26179	0.28886	4.36817	1.25293e-05	0.000165101	2.29779
891	Rnpep	868.418	1.26127	0.353397	3.56899	0.000358365	0.00279472	2.33576
838	Zfp131	294.542	1.25773	0.330525	3.80526	0.000141655	0.00208073	1.31854
442	Clk1	1785.39	1.25294	0.26594	4.71134	2.4609e-06	4.47516e-05	2.01802
1335	2410006H16Rik	368.055	1.25227	0.405465	3.08847	0.00201188	0.0157208	1.55584
245	Zyx	2970.01	1.25213	0.22087	5.6691	1.43549e-08	4.17794e-07	2.28168
1610	Chkb	175.767	1.25188	0.423085	2.95892	0.00308716	0.0299048	1.04066
598	Pofut2	533.915	1.25095	0.290872	4.30067	1.70282e-05	0.000297044	1.55584
522	Klf6	2999.29	1.25056	0.282135	4.43247	9.31589e-06	0.000126946	2.28168
1202	Zfp622	415.563	1.24789	0.380024	3.28371	0.0010245	0.0106169	1.30295
793	Ppp1r12c	801.226	1.24605	0.332725	3.74498	0.000180405	0.00163446	2.25901
317	Cndp2	1904.71	1.23886	0.234219	5.28933	1.22768e-07	2.84505e-06	2.2093
1782	Clec4a1	1297.16	1.23299	0.483447	2.55042	0.0107594	0.0429276	2.28168
843	Klf10	948.936	1.23111	0.336257	3.66122	0.000251015	0.00213931	2.25901
464	Eif1a	1042.59	1.2305	0.266811	4.61186	3.99078e-06	6.03252e-05	2.31398
1740	Adamts13	30.9379	1.22797	0.42266	2.90532	0.00366874	0.0396771	0.86227
304	Lmo2	969.088	1.22564	0.230055	5.32763	9.95051e-08	2.28954e-06	2.31398
1394	Suco	258.483	1.22538	0.397102	3.0858	0.00203005	0.0179483	1.31614
267	Hdac5	826.408	1.22457	0.22242	5.50566	3.6779e-08	9.89667e-07	2.25901
400	Isy1	277.084	1.22368	0.247142	4.95134	7.37047e-07	2.2681e-05	1.31854
1302	Sh2b2	584.505	1.22345	0.407084	3.00541	0.0026522	0.0141542	2.33576
1582	Hsd17b11	200.503	1.21905	0.409628	2.97599	0.00292041	0.027688	1.08209
772	Tmem256	900.145	1.21526	0.320978	3.78611	0.000153025	0.00139029	2.31398
410	Tfip11	357.583	1.20664	0.244884	4.92739	8.33357e-07	2.53184e-05	1.30295
456	Sepw1	1110.02	1.19977	0.258093	4.64858	3.34224e-06	5.18044e-05	2.29779
982	Dpm3	194.042	1.19746	0.330027	3.62837	0.000285214	0.00430805	1.09574
493	Sod1	415.832	1.19742	0.260012	4.60524	4.11995e-06	8.52058e-05	1.59182
1686	Tnrc6c	199.412	1.19183	0.414163	2.87768	0.00400612	0.0351947	1.09574
1353	Got1	589.928	1.18995	0.402305	2.95784	0.00309803	0.0164392	2.25901
313	Neat1	2334.46	1.18969	0.223993	5.31127	1.08867e-07	2.55907e-06	2.2093
1107	Pcbp2	306.581	1.18513	0.346481	3.42047	0.000625119	0.00781337	1.17299
223	Shfm1	3008.28	1.18321	0.203068	5.82668	5.65399e-09	1.95003e-07	2.11022
966	Agtrap	432.361	1.18001	0.331517	3.55943	0.000371657	0.00401346	1.55584
419	Klf13	894.427	1.17965	0.247453	4.76716	1.86843e-06	3.03513e-05	2.38454
1823	Ctdsp2	737.238	1.17874	0.470864	2.50336	0.0123019	0.0459094	2.38454
702	Slc35b2	629.68	1.17832	0.298424	3.94847	7.86515e-05	0.000787881	2.31398
1188	Zrsr2	193.359	1.16985	0.337119	3.47013	0.00052021	0.0100548	0.70696
1303	Fam46a	628.199	1.16894	0.390258	2.99529	0.00274186	0.0143224	2.38454
380	Scpep1	1746.22	1.16316	0.232396	5.00509	5.58357e-07	1.1301e-05	2.11022
670	Rgs2	5874.84	1.16105	0.287966	4.03191	5.53255e-05	0.000583256	2.29779
1515	Insr	213.063	1.15823	0.36647	3.1605	0.00157497	0.0238809	0.70696
1386	Gramd3	485.717	1.15772	0.381496	3.03468	0.00240789	0.0177132	1.59182
514	Atg101	466.635	1.15587	0.253682	4.55639	5.20403e-06	0.000105616	1.55584
281	Selk	1591.1	1.15363	0.2115	5.4545	4.91114e-08	1.33656e-06	2.11022
640	Fis1	895.864	1.1533	0.281412	4.09826	4.16261e-05	0.000451935	2.33576
1737	Lcp2	1207.78	1.15241	0.437931	2.63149	0.00850109	0.0393611	2.01802
426	Rnf130	1590.59	1.15081	0.240623	4.78264	1.73006e-06	3.26622e-05	2.01802
1301	Cyba	5835.69	1.15076	0.3768	3.05403	0.00225786	0.0139576	2.01802
1654	Fcgr3	2787.76	1.1504	0.430846	2.6701	0.00758292	0.0323825	2.29779
553	Tpt1	4877.72	1.14867	0.264768	4.33839	1.43531e-05	0.000183637	2.29779
1369	Milr1	473.58	1.1479	0.369518	3.10648	0.00189328	0.0172267	1.30295
559	Cdk2ap2	1752.99	1.14049	0.262205	4.34963	1.36366e-05	0.000196194	2.01802
791	Nufip1	294.614	1.14007	0.290816	3.92023	8.84628e-05	0.00160462	1.13117
902	Emp3	3180.87	1.13911	0.320455	3.55467	0.000378453	0.00298449	2.28168
290	Etfb	939.165	1.13531	0.210921	5.38266	7.33931e-08	1.73966e-06	2.36108
362	Btg1	4513.61	1.13464	0.222831	5.0919	3.54497e-07	6.96576e-06	2.28168
1690	Fbxo33	359.226	1.13385	0.411625	2.75458	0.00587679	0.035455	1.59182
132	Ppp2ca	3263.2	1.13238	0.16481	6.87082	6.3834e-12	3.41576e-10	2.29779
660	Arf4	1873.68	1.13177	0.279159	4.05421	5.03049e-05	0.000541602	2.28168
1070	Chd7	519.06	1.12845	0.327403	3.44668	0.000567527	0.00660682	1.30295
137	Map1lc3b	2889.97	1.12396	0.166425	6.75352	1.44297e-11	7.49206e-10	2.28168
93	Ubb	6921.59	1.12326	0.147523	7.61416	2.65409e-14	2.09651e-12	2.2093
1757	Cyp27a1	647.263	1.12159	0.439481	2.55209	0.010708	0.0414574	2.38454
335	Fam89b	941.792	1.11822	0.215267	5.19456	2.05203e-07	4.25627e-06	2.33576
303	Slc3a2	2764.09	1.11538	0.209077	5.3348	9.56512e-08	2.2455e-06	2.28168
1462	Aif1	1776.98	1.11257	0.38559	2.88538	0.00390944	0.021506	2.01802
827	Gltscr2	1055.41	1.11231	0.301489	3.68938	0.0002248	0.00199448	2.2093
1687	Cbx4	321.176	1.1122	0.394298	2.8207	0.00479188	0.0353818	1.30295
691	Tm2d2	1298.69	1.11039	0.276351	4.01805	5.86808e-05	0.000682984	2.01802
1828	Tlk2	202.568	1.1086	0.401145	2.76359	0.005717	0.0462983	1.09574
1029	Kras	1165.21	1.10607	0.328588	3.36613	0.000762318	0.00523275	2.29779
1780	Zmat5	292.325	1.10337	0.403013	2.7378	0.00618517	0.0428496	1.31614
1206	Mef2d	290.8	1.09887	0.330942	3.32043	0.000898781	0.0106929	1.13117
1173	Clk3	776.814	1.0957	0.348147	3.14725	0.00164814	0.0097631	2.33576
1431	Samd4b	320.105	1.09105	0.358445	3.04384	0.00233582	0.0201286	1.31614
732	Cstb	2774.91	1.09075	0.282511	3.86091	0.000112963	0.00109002	2.29779
701	Pigx	400.529	1.09055	0.269484	4.04681	5.19205e-05	0.000787881	1.52356
1099	Pirb	2742.55	1.09021	0.336146	3.24327	0.00118166	0.00764822	2.28168
1085	Ndrg1	5086.57	1.08798	0.33126	3.28437	0.0010221	0.00724526	2.11022
232	H3f3a	10079.2	1.08647	0.189109	5.74518	9.18241e-09	2.81536e-07	2.28168
1288	Zfand2b	374.552	1.0846	0.344748	3.14607	0.00165479	0.0134024	1.55584
573	Pkig	356.599	1.08411	0.248476	4.36302	1.28278e-05	0.000233535	1.55584
1339	Flot1	839.457	1.08269	0.366096	2.95738	0.00310269	0.0157715	2.38454
374	Arhgdib	14289.5	1.08187	0.215364	5.02343	5.0757e-07	9.65359e-06	2.28168
1495	1810026B05Rik	922.823	1.08107	0.385823	2.80197	0.00507916	0.0231241	2.38454
1784	Ptov1	428.75	1.0768	0.393125	2.73908	0.00616113	0.0430185	1.30295
879	Pet100	376.76	1.07337	0.287154	3.73795	0.000185529	0.00262914	1.30295
327	Psma7	2837.43	1.07266	0.2051	5.22996	1.69549e-07	3.68819e-06	2.28168
828	Rplp1	1921.67	1.07179	0.288692	3.71257	0.000205162	0.00199448	2.01802
904	Spg21	1098.48	1.07117	0.301617	3.55141	0.000383169	0.00299385	2.29779
1482	Ing2	194.883	1.06852	0.348881	3.06271	0.00219341	0.0221986	1.08209
1618	Isca1	346.518	1.06813	0.371178	2.87769	0.00400602	0.0308407	1.30295
533	Sft2d1	852.538	1.06793	0.243779	4.38074	1.18275e-05	0.000151035	2.38454
1308	Rnf149	1653.51	1.06737	0.354296	3.01266	0.00258968	0.0145446	2.2093
1609	Polr2i	307.623	1.06501	0.369016	2.88608	0.00390078	0.0298958	1.31614
1176	2310047M10Rik	159.797	1.06162	0.315522	3.36464	0.000766446	0.00984678	1.07423
141	Adam15	1134.37	1.06151	0.158083	6.71493	1.88151e-11	1.02631e-09	2.11022
739	1110008F13Rik	470.58	1.06064	0.267017	3.97219	7.12146e-05	0.0011368	1.37581
1251	Cpsf7	305.29	1.05876	0.326948	3.23832	0.00120234	0.0119718	1.30295
1446	N4bp2l1	372.682	1.05637	0.350225	3.01626	0.00255915	0.0208635	1.37581
360	S100a10	5902.51	1.05505	0.205655	5.13018	2.8946e-07	6.46663e-06	2.01802
423	Trmt112	789.164	1.05491	0.221364	4.76549	1.88398e-06	3.12389e-05	2.31398
771	Serp1	6629.84	1.05405	0.276525	3.81178	0.000137972	0.00137634	2.11022
1237	Il6ra	763.674	1.05168	0.341872	3.07625	0.00209621	0.0116485	2.36108
688	Rpl38	1330.78	1.05053	0.26276	3.99807	6.38621e-05	0.000681357	2.2093
1061	Ndufs8	926.115	1.04879	0.317538	3.30287	0.000956998	0.00632638	2.31398
709	Efhd2	5562.78	1.04521	0.263794	3.96221	7.42583e-05	0.000842348	2.01802
1146	Emp1	2821.68	1.04409	0.327933	3.18386	0.00145326	0.00895711	2.29779
1312	Zbtb17	269.021	1.04163	0.326221	3.19303	0.00140789	0.0148476	1.17299
1341	Slc38a2	2122.41	1.04125	0.347793	2.99389	0.0027545	0.0157908	2.11022
1177	Tmem128	505.839	1.0381	0.318385	3.26052	0.00111207	0.00985624	1.55584
658	Etf1	975.089	1.03042	0.254636	4.04663	5.19595e-05	0.000537468	2.38454
471	Rpl10	4707.43	1.02714	0.22316	4.6027	4.17046e-06	6.31994e-05	2.28168
946	Azin1	781.926	1.02661	0.295259	3.47699	0.000507071	0.00375956	2.31398
733	Rbfa	309.273	1.0261	0.257112	3.99087	6.58327e-05	0.00110535	1.31854
1511	Cdk12	218.574	1.02505	0.324365	3.16016	0.0015768	0.0238809	0.70696
1231	2310009A05Rik	147.671	1.02158	0.307627	3.32083	0.000897498	0.0113759	1.04066
1323	Prkx	736.473	1.02108	0.343294	2.97435	0.00293609	0.0151051	2.38454
662	Hsp90aa1	1851.25	1.01999	0.251908	4.04906	5.14242e-05	0.000552554	2.28168
636	Supt4a	713.359	1.01878	0.247746	4.1122	3.91905e-05	0.000432199	2.31398
925	Stard3	603.201	1.01864	0.289861	3.51426	0.000440989	0.0034252	2.25901
825	Isyna1	482.873	1.01795	0.269807	3.77288	0.000161376	0.00199438	1.59182
917	Rps9	3669.14	1.01775	0.287055	3.5455	0.000391872	0.00328774	2.11022
357	Lamp1	5471.59	1.0162	0.198119	5.12926	2.90886e-07	6.26678e-06	2.11022
383	Lamtor2	1023.37	1.01508	0.204216	4.97063	6.67357e-07	1.25187e-05	2.25901
530	Ctsc	10510.6	1.01313	0.229811	4.40854	1.04069e-05	0.000144355	2.2093
1078	Rps14	3304.91	1.01056	0.304861	3.31481	0.000917042	0.00684168	2.01802
1141	Nipbl	534.55	1.00865	0.300678	3.35459	0.000794826	0.00867713	1.30295
1137	Nt5c	655.868	1.00639	0.314052	3.20454	0.0013528	0.00854815	2.25901
282	Ifngr2	1247.44	1.00411	0.18461	5.4391	5.35507e-08	1.33656e-06	2.29779
1290	Mycbp2	1104.36	1.00247	0.328317	3.05337	0.00226285	0.0134914	2.11022
318	Psmd8	2115.37	1.00194	0.189695	5.28186	1.27876e-07	2.95411e-06	2.2093
1291	Wdr26	783.401	1.00122	0.33115	3.02345	0.00249908	0.0135668	2.31398
1039	Por	884.727	1.00109	0.299183	3.34607	0.000819642	0.0055331	2.31398
596	Ndufa3	1491.73	1.00016	0.236235	4.23376	2.29819e-05	0.000283271	2.2093
582	Rnh1	3311.53	0.998998	0.233576	4.27698	1.89448e-05	0.000261793	2.01802
927	Sesn1	327.057	0.996662	0.270833	3.67998	0.00023325	0.00348148	1.17299
945	Atp5e	910.826	0.99619	0.285892	3.4845	0.000493055	0.00374855	2.25901
899	Abracl	1043.3	0.988275	0.278187	3.55256	0.000381504	0.00291706	2.36108
700	0610012G03Rik	472.501	0.986455	0.244363	4.03685	5.41738e-05	0.000787881	1.59182
507	Fam174a	964.69	0.986064	0.219594	4.4904	7.10887e-06	9.83298e-05	2.31398
1554	Plin2	2050.81	0.986036	0.355575	2.77308	0.00555288	0.0262515	2.2093
1090	Ccdc124	431.198	0.983923	0.293126	3.35666	0.0007889	0.00737959	1.59182
524	Egln2	477.05	0.98074	0.217552	4.50807	6.54195e-06	0.000129988	1.55584
1819	Mpnd	576.343	0.979171	0.3893	2.51521	0.0118962	0.045443	2.33576
348	Itm2b	17440.9	0.976757	0.190251	5.13405	2.83576e-07	5.78675e-06	2.28168
1408	Pum2	331.037	0.974154	0.312586	3.11644	0.00183051	0.0186452	1.13117
1054	Fkbp2	588.822	0.972307	0.29266	3.3223	0.000892772	0.00608555	2.25901
1155	Rps29	3507.99	0.971062	0.304508	3.18895	0.00142788	0.00950002	2.11022
542	Ubac2	660.287	0.965934	0.222237	4.34641	1.38384e-05	0.000177409	2.33576
209	Gabarap	3307.95	0.962782	0.162189	5.93619	2.91728e-09	1.0254e-07	2.2093
1607	Rras	423.389	0.96227	0.338535	2.84245	0.00447677	0.0296762	1.52356
1659	Rps4x	2924.99	0.962036	0.361064	2.66444	0.00771158	0.0328327	2.29779
846	Rpl7a	1616.32	0.960532	0.261381	3.67483	0.000238008	0.00216377	2.11022
1211	Ube2j2	78.5403	0.960036	0.275645	3.48286	0.00049608	0.0108264	0.614102
1670	Wnk1	648.543	0.958387	0.362302	2.64527	0.00816252	0.0339624	2.33576
1233	Rpl37a	4691.56	0.958141	0.30649	3.12617	0.00177097	0.0115515	2.01802
1114	Tab2	281.592	0.956952	0.282802	3.38382	0.000714846	0.00791302	1.31614
872	Ifnar2	924.807	0.956136	0.264842	3.61021	0.000305949	0.00246089	2.31398
1783	Eif3f	1298.13	0.955236	0.370605	2.5775	0.00995172	0.0429276	2.11022
149	Atp6v1e1	1617.68	0.954905	0.144286	6.61814	3.63752e-11	1.72436e-09	2.29779
1343	Dnajb9	216.736	0.954464	0.288285	3.31084	0.000930177	0.0159006	0.70696
588	Mxi1	622.106	0.952197	0.225118	4.22976	2.33936e-05	0.00027079	2.38454
970	Usmg5	1943.81	0.950038	0.273747	3.4705	0.000519486	0.004119	2.11022
1859	Exosc3	288.466	0.948091	0.353284	2.68365	0.00728227	0.0488199	1.30295
379	Ube2a	1017.52	0.947703	0.190034	4.98701	6.13216e-07	1.1122e-05	2.36108
907	Ndufa2	1241.89	0.946242	0.265385	3.56554	0.000363105	0.00307565	2.11022
928	Vamp8	3561.11	0.944957	0.267958	3.52652	0.000421067	0.00348777	2.11022
316	Psenen	946.057	0.942881	0.178538	5.28112	1.28396e-07	2.793e-06	2.36108
1261	Cic	323.7	0.942318	0.292168	3.22526	0.00125856	0.0124323	1.30295
1812	Ankrd12	424.106	0.938932	0.352143	2.66633	0.00766833	0.0450818	1.52356
742	Sirt2	591.86	0.937136	0.243921	3.84197	0.000122053	0.00114297	2.33576
1166	Ap4s1	238.07	0.930739	0.277147	3.35828	0.000784281	0.00965077	1.13117
908	Gabarapl1	687.134	0.930469	0.262258	3.54792	0.000388289	0.00307565	2.25901
196	Ist1	1399.85	0.924873	0.152552	6.06269	1.33866e-09	5.01738e-08	2.2093
364	Ap2s1	1089.85	0.921645	0.181504	5.07782	3.81799e-07	7.46102e-06	2.28168
905	Rnase6	1489.41	0.921211	0.259423	3.55101	0.000383762	0.00299517	2.29779
867	Alox5ap	5154.46	0.917459	0.253502	3.61913	0.000295593	0.00240815	2.29779
1758	Rpl36	1748.07	0.915934	0.357081	2.56506	0.0103158	0.0414574	2.29779
727	S100a6	11324.5	0.915177	0.23549	3.88626	0.0001018	0.000996041	2.28168
858	Pycard	1182.64	0.915089	0.249218	3.67184	0.000240811	0.00225726	2.01802
1491	Ten1	508.232	0.914678	0.305462	2.99441	0.00274973	0.0229722	1.30295
783	Pink1	906.695	0.91464	0.243259	3.75994	0.000169952	0.00150818	2.33576
1620	Zc3h11a	667.901	0.914178	0.3399	2.68955	0.00715487	0.0309122	2.31398
1348	Trappc2l	537.92	0.91389	0.292051	3.12921	0.00175277	0.0161967	1.30295
774	Arl8a	861.211	0.913552	0.242101	3.77344	0.000161013	0.00144117	2.33576
1569	Rps28	1294.9	0.912498	0.327031	2.79025	0.00526672	0.0269794	2.01802
1040	Fau	2325.13	0.912099	0.272459	3.34766	0.00081497	0.00557408	2.28168
618	Glrx5	489.973	0.911254	0.21425	4.25322	2.1072e-05	0.00035569	1.55584
451	Syf2	847.505	0.910761	0.195566	4.65704	3.20787e-06	5.11023e-05	2.25901
1355	Use1	512.683	0.910526	0.297345	3.06219	0.00219724	0.0165334	1.59182
1391	Bloc1s1	668.894	0.906921	0.311665	2.90992	0.00361519	0.0178653	2.36108
644	Saraf	1797.76	0.905843	0.220179	4.11412	3.88663e-05	0.000484625	2.01802
1113	Blvra	871.691	0.904019	0.280173	3.22665	0.0012525	0.00789301	2.31398
1283	Atp6v0d1	1475.56	0.902943	0.294676	3.06419	0.00218261	0.013084	2.11022
1561	Lsp1	7390.17	0.899674	0.326851	2.75255	0.0059133	0.0267569	2.29779
875	Ngdn	496.215	0.89813	0.242484	3.70387	0.000212336	0.00253145	1.55584
1314	Arid4b	503.665	0.89482	0.287909	3.108	0.00188361	0.0149519	1.55584
952	Tmem258	1044.2	0.893135	0.257199	3.47255	0.00051554	0.00379826	2.31398
1229	Mapre2	827.105	0.889277	0.287591	3.09216	0.00198704	0.0113401	2.31398
956	Stx8	359.292	0.88846	0.249085	3.5669	0.000361235	0.00385262	1.59182
671	Jund	2026.52	0.886788	0.220292	4.02551	5.68524e-05	0.00059846	2.29779
161	H3f3b	18716.9	0.886491	0.137679	6.4388	1.20418e-10	5.49451e-09	2.2093
909	P2rx4	779.202	0.886349	0.250981	3.53154	0.000413143	0.00312424	2.36108
492	Arf5	1604.97	0.885374	0.19515	4.53689	5.7089e-06	8.20122e-05	2.29779
852	Mrpl4	721.222	0.880443	0.242177	3.63553	0.000277412	0.00221615	2.38454
1442	Ndufb2	527.525	0.873751	0.287433	3.03985	0.00236699	0.0204466	1.30295
1172	Grpel1	753.867	0.870953	0.277242	3.14149	0.00168089	0.0097631	2.38454
1045	2810428I15Rik	367.762	0.869924	0.252404	3.44656	0.000567772	0.00566776	1.55584
697	Nme1	1601.93	0.867406	0.217614	3.98598	6.72014e-05	0.000775422	2.01802
477	Ptpn1	2016.79	0.866834	0.189009	4.58621	4.5136e-06	6.73085e-05	2.28168
1772	Dnajb1	791.455	0.866471	0.340935	2.54146	0.0110392	0.0423781	2.38454
667	Slc25a3	3058.23	0.865722	0.214159	4.04242	5.29028e-05	0.000560224	2.29779
854	Snrpb2	704.717	0.86571	0.237415	3.6464	0.000265935	0.00223727	2.25901
1194	Capns1	853.853	0.865013	0.277043	3.12231	0.00179438	0.0103304	2.36108
704	Bax	976.87	0.862961	0.219268	3.93565	8.29724e-05	0.000810155	2.36108
710	Serf2	3382.52	0.862416	0.218471	3.9475	7.89711e-05	0.00085546	2.11022
685	Pld3	871.789	0.86134	0.215365	3.99945	6.34904e-05	0.000665913	2.25901
1517	Ndufb7	952.625	0.859931	0.308426	2.78813	0.00530136	0.0238809	2.38454
694	Smdt1	1408.57	0.859631	0.21595	3.98069	6.87147e-05	0.000699358	2.29779
1360	Arpc1b	12045.9	0.859151	0.290775	2.95469	0.00312979	0.016906	2.2093
63	Eif5	2637.61	0.858336	0.101994	8.41553	3.9113e-17	4.77497e-15	2.11022
484	Arpc3	2741.58	0.85773	0.187821	4.56675	4.95341e-06	7.51834e-05	2.2093
1329	Commd4	760.752	0.857466	0.287722	2.98019	0.00288073	0.0155732	2.25901
1718	Rpl29	1341.05	0.857323	0.325148	2.63672	0.0083713	0.0374766	2.11022
968	Ahnak	5166.44	0.853313	0.244661	3.48774	0.000487127	0.00404724	2.01802
1247	Rpl9	2543.25	0.852419	0.276003	3.08844	0.0020121	0.0118535	2.2093
1351	1810058I24Rik	1027.85	0.851767	0.288684	2.95052	0.00317239	0.0163163	2.33576
1776	Rpl18	2311.55	0.851257	0.333065	2.55583	0.0105936	0.0424655	2.28168
977	Lamtor3	877.356	0.849689	0.247322	3.43556	0.000591336	0.00424522	2.31398
1456	Rpl23	2703.32	0.847944	0.297584	2.84942	0.00437984	0.0212474	2.29779
654	Hcfc1r1	487.19	0.846238	0.20175	4.19448	2.735e-05	0.000520917	1.30295
870	Ccnl2	1001.94	0.844935	0.233845	3.61323	0.000302412	0.00243803	2.31398
1092	Eif1b	419.759	0.844725	0.248905	3.39377	0.000689383	0.00744726	1.37581
489	Cuta	660.941	0.843764	0.185748	4.54253	5.55831e-06	7.89813e-05	2.33576
1047	Eif3k	1095.68	0.841412	0.25059	3.35772	0.00078588	0.00577297	2.11022
991	Hmox2	466.371	0.840551	0.238323	3.52693	0.000420401	0.00442531	1.55584
1396	Npepl1	1000.23	0.840501	0.2891	2.9073	0.00364563	0.0179483	2.36108
1255	Nme2	1936.71	0.838133	0.272242	3.07864	0.00207949	0.0121627	2.2093
1077	Ndufa13	1364.69	0.837369	0.255349	3.27931	0.0010406	0.0068246	2.29779
851	Ccdc59	266.806	0.833111	0.219961	3.78753	0.000152152	0.00220077	1.31854
1050	Bcl10	967.578	0.827032	0.248783	3.32431	0.000886366	0.0060649	2.25901
1667	Rps21	695.781	0.826034	0.312484	2.64345	0.00820662	0.0335075	2.38454
990	Cuedc2	1025.09	0.824138	0.241085	3.41845	0.00062979	0.00442029	2.33576
1124	Rpl19	3538.36	0.822416	0.255234	3.22221	0.00127206	0.00805019	2.28168
1023	Polr2j	680.433	0.820897	0.243953	3.36498	0.0007655	0.00509311	2.38454
454	Prr13	2245.28	0.81946	0.176184	4.65117	3.30062e-06	5.17136e-05	2.28168
1723	Rps2	4022.17	0.818233	0.312856	2.61536	0.00891326	0.0380027	2.2093
1083	Gnb2l1	2515.6	0.817517	0.248799	3.28585	0.00101675	0.00722065	2.11022
1272	Rpl7	3387.74	0.816369	0.267815	3.04825	0.00230175	0.0127815	2.29779
1860	Zfp36l2	4296.95	0.816331	0.32641	2.50094	0.0123865	0.0489214	2.2093
385	Serinc3	4936.72	0.8149	0.163799	4.97499	6.52524e-07	1.3631e-05	2.01802
547	Capzb	4328.9	0.812855	0.186731	4.35309	1.34232e-05	0.000180273	2.2093
1427	Rps27a	2860.67	0.811718	0.280968	2.889	0.00386468	0.0198954	2.2093
399	Gtf2b	640.307	0.81133	0.167717	4.83748	1.31497e-06	2.24314e-05	2.38454
1691	Pgls	397.982	0.809843	0.292637	2.7674	0.00565062	0.0355968	1.52356
1013	Maf1	1595.47	0.808496	0.235943	3.42666	0.000611061	0.00485141	2.01802
1841	Atp5h	1839.07	0.807031	0.317049	2.54544	0.0109139	0.0476781	2.01802
1684	Bud31	277.619	0.805139	0.281742	2.85772	0.00426703	0.0350595	1.17299
1775	Rpl17	2054.83	0.804916	0.309824	2.59798	0.00937749	0.0424655	2.01802
575	Arf2	867.304	0.804482	0.188569	4.26624	1.98797e-05	0.000242495	2.31398
1850	N6amt2	558.85	0.801266	0.305754	2.62062	0.00877693	0.0483199	1.59182
568	Fam195b	993.653	0.800833	0.186806	4.28697	1.81127e-05	0.000221578	2.33576
1079	Mrpl54	487.186	0.800761	0.2332	3.4338	0.000595176	0.0068709	1.30295
1692	Irak2	634.402	0.799021	0.304453	2.62445	0.0086789	0.0356203	2.33576
1185	Sbds	596.195	0.798327	0.255087	3.12963	0.00175027	0.0100531	2.38454
1143	Rrbp1	884.859	0.797886	0.249731	3.19499	0.00139837	0.00878973	2.25901
1637	Ccdc9	247.186	0.796525	0.278297	2.86214	0.00420795	0.0316408	1.31854
1281	Siva1	493.628	0.795059	0.24909	3.19185	0.00141363	0.013018	1.37581
770	Rabac1	1297.4	0.793038	0.208624	3.80127	0.000143956	0.00137341	2.2093
856	Snx2	2142.03	0.790983	0.215957	3.66269	0.000249576	0.00224243	2.11022
287	Brd2	1317.09	0.789058	0.145967	5.40573	6.45451e-08	1.65213e-06	2.2093
1645	Tomm6	808.141	0.788788	0.294104	2.68201	0.00731823	0.0319624	2.25901
519	Snrpb	2541	0.788624	0.17635	4.47192	7.75208e-06	0.000114879	2.11022
403	Dpm2	522.684	0.786886	0.160006	4.91785	8.74987e-07	2.31289e-05	1.52356
839	Ube2b	1099.36	0.783746	0.212069	3.69571	0.000219272	0.00210191	2.01802
1785	Ndufs6	847.905	0.783275	0.307857	2.54428	0.0109502	0.0430273	2.31398
938	Ndufb8	2713.09	0.781951	0.22349	3.49881	0.000467335	0.00366007	2.2093
1021	Ypel3	986.921	0.781082	0.231393	3.37556	0.000736651	0.00506053	2.31398
180	Arpc2	7153.42	0.779048	0.124821	6.24132	4.33892e-10	1.71464e-08	2.28168
1790	Rps23	2402.59	0.778883	0.302653	2.57352	0.010067	0.0432308	2.11022
714	Nudt16l1	499.814	0.778235	0.194181	4.00779	6.129e-05	0.000895459	1.55584
1384	Rpl18a	6563.12	0.778215	0.264837	2.93846	0.00329845	0.017508	2.2093
782	Sdhb	2435.13	0.777975	0.206063	3.77543	0.000159735	0.00150057	2.2093
716	Chchd2	2432.58	0.777567	0.198843	3.91046	9.21212e-05	0.000908773	2.29779
1103	Chmp2a	2067.83	0.775003	0.239221	3.2397	0.00119657	0.00771659	2.28168
1532	Arrdc1	1885.51	0.774398	0.275431	2.81159	0.00492979	0.0247334	2.11022
1861	Mettl9	437.732	0.773488	0.295903	2.61399	0.0089492	0.04903	1.59182
1551	Rpl27a	1616.71	0.77339	0.279869	2.76339	0.00572035	0.0262347	2.28168
845	Mien1	487.033	0.771369	0.205566	3.75242	0.000175134	0.00216206	1.55584
1197	Sin3b	1129.6	0.770314	0.246475	3.12532	0.00177612	0.0104848	2.29779
1367	Id2	6246.84	0.769331	0.258529	2.97581	0.00292219	0.0171797	2.01802
1530	Psma4	2166.03	0.766525	0.273927	2.79828	0.00513751	0.0246675	2.2093
613	Yipf3	740.319	0.765724	0.183401	4.17514	2.978e-05	0.00034074	2.31398
1184	Cox8a	2046.19	0.765018	0.241681	3.16541	0.00154864	0.0100531	2.11022
1688	Rps24	1833.28	0.764825	0.290524	2.63257	0.00847405	0.035446	2.29779
342	Cnppd1	1229.85	0.76327	0.147892	5.16101	2.45625e-07	5.10871e-06	2.28168
1539	Drap1	411.246	0.763092	0.263032	2.90114	0.00371812	0.0257338	1.52356
1307	Commd1	560.64	0.762158	0.241559	3.15517	0.00160405	0.0144777	1.37581
1334	Calm1	15284.6	0.761301	0.255207	2.98307	0.00285376	0.0157154	2.2093
627	Lamtor5	1124.68	0.760983	0.183517	4.14667	3.37343e-05	0.000413144	2.11022
1566	Ndufs4	700.657	0.760454	0.277837	2.73705	0.00619921	0.0269438	2.38454
934	Paip2	1437.08	0.756519	0.216022	3.50205	0.000461699	0.00351622	2.28168
1488	Rela	1301.01	0.753572	0.263064	2.86459	0.00417549	0.0225682	2.01802
1752	Tmem208	468.267	0.752972	0.279245	2.69646	0.00700814	0.0407964	1.59182
1679	Rps16	1859.67	0.75232	0.283288	2.65567	0.00791504	0.0346311	2.2093
1663	Fam50a	539.078	0.752133	0.26993	2.7864	0.00532974	0.0334324	1.55584
648	Ppp3ca	1460.08	0.750872	0.18429	4.07442	4.61296e-05	0.000506372	2.28168
981	Ubxn1	734.402	0.748512	0.218368	3.42776	0.000608585	0.00430805	2.33576
1721	Uba52	2941.96	0.747212	0.283852	2.6324	0.00847847	0.0378902	2.11022
1673	Timm10b	898.244	0.743453	0.281964	2.63669	0.00837194	0.0340612	2.38454
1595	Pdcd5	536.205	0.740387	0.25911	2.85743	0.00427091	0.0285245	1.52356
1361	Rnf166	621.189	0.739144	0.252244	2.93027	0.00338667	0.0169367	2.38454
1030	Eef2	5077.2	0.738881	0.218324	3.38433	0.000713515	0.00532789	2.11022
1629	Ndufa6	1622.9	0.738372	0.272143	2.71318	0.00666409	0.0314637	2.11022
1677	Psmb8	6225.46	0.737722	0.277601	2.65749	0.00787252	0.0344656	2.2093
1580	Dusp7	682.14	0.73734	0.269378	2.73719	0.0061966	0.0275078	2.31398
1648	Bcap31	1700.64	0.736995	0.275683	2.67334	0.00750992	0.0321875	2.29779
987	Ost4	1045.76	0.736474	0.214236	3.43768	0.00058672	0.00436252	2.2093
878	Pxn	967.353	0.736455	0.205383	3.58576	0.000336093	0.00260543	2.38454
1579	Rpsa	4313.09	0.736274	0.264575	2.78285	0.00538835	0.0274452	2.01802
371	Ly6e	12101.3	0.736125	0.145601	5.05575	4.287e-07	8.88729e-06	2.11022
621	Wbp2	1137.69	0.735858	0.177016	4.15702	3.22423e-05	0.000366728	2.29779
1330	Psmb4	1463.88	0.735471	0.245105	3.00064	0.00269413	0.0155796	2.11022
978	G6pdx	1607.89	0.734863	0.213782	3.43745	0.000587225	0.00427101	2.28168
1406	Ifi35	648.552	0.7332	0.252593	2.90269	0.0036997	0.018284	2.33576
1527	Mospd3	391.55	0.73289	0.251709	2.91165	0.00359524	0.0245608	1.55584
1425	Marcksl1	2050.31	0.732554	0.253403	2.89086	0.00384188	0.0198058	2.2093
487	Map2k2	702.117	0.732279	0.161198	4.54274	5.55287e-06	7.76073e-05	2.38454
888	Vps29	1235.78	0.730954	0.204239	3.57891	0.000345027	0.00276379	2.28168
1081	Ssr2	1138.71	0.730348	0.221239	3.30117	0.000962831	0.00716336	2.01802
1605	Akt2	612.508	0.729981	0.26967	2.70694	0.00679059	0.0293983	2.33576
1366	Atp2b1	1428.29	0.729118	0.244988	2.97613	0.00291908	0.0171797	2.01802
754	Myl6	4757.26	0.728907	0.190264	3.83102	0.000127614	0.00124334	2.2093
1402	Pabpn1	896.579	0.728905	0.250719	2.90725	0.00364618	0.0182342	2.31398
1438	Polr2c	631.963	0.727896	0.253282	2.87385	0.00405495	0.0202594	2.25901
1249	Ubl5	1084.48	0.727275	0.235522	3.08792	0.00201561	0.0118551	2.2093
1754	Smim7	990.463	0.726784	0.284116	2.55805	0.010526	0.0412516	2.36108
812	Psmb2	2690.87	0.72668	0.196198	3.7038	0.000212394	0.00184691	2.29779
1781	Atp5l	2911.37	0.72171	0.281663	2.56232	0.0103976	0.0428876	2.2093
998	H2-D1	11617.4	0.72157	0.211183	3.4168	0.000633611	0.00451603	2.28168
1264	Atp6v1b2	2032.76	0.721013	0.232893	3.0959	0.00196218	0.0124849	2.01802
973	Ppox	328.868	0.720021	0.200502	3.59109	0.000329294	0.00417071	1.31614
1356	Gng5	3265.71	0.719538	0.2439	2.95013	0.0031764	0.0166625	2.28168
1646	Rpl36al	2172.15	0.71941	0.264704	2.71779	0.00657196	0.0321113	2.01802
1713	Rpl23a	3285.92	0.718525	0.274956	2.61324	0.00896887	0.0369819	2.29779
1794	Rpl8	2110.12	0.716786	0.277003	2.58765	0.00966329	0.0433092	2.01802
1354	Aurkaip1	757.106	0.716311	0.242784	2.95041	0.00317351	0.0164392	2.31398
1115	Trappc1	628.064	0.716238	0.222491	3.21918	0.00128557	0.00792552	2.36108
1742	Blvrb	577.251	0.714206	0.277867	2.57031	0.0101607	0.0396771	2.38454
997	Rbm34	281.392	0.713923	0.20016	3.56676	0.000361427	0.00451559	1.30295
1128	Mpp6	1458.8	0.713235	0.22238	3.20729	0.00133994	0.00839046	2.29779
329	H2afy	2240.57	0.713141	0.136467	5.22573	1.73472e-07	3.87345e-06	2.2093
286	Rbms1	1606.54	0.70942	0.131241	5.40547	6.46369e-08	1.59633e-06	2.29779
392	Psma2	2868.65	0.709204	0.144491	4.9083	9.18679e-07	1.65534e-05	2.29779
1762	Cox6c	2315.54	0.708576	0.275039	2.57627	0.00998722	0.0416604	2.2093
1808	Rars	627.551	0.707889	0.279626	2.53156	0.0113557	0.0450686	2.25901
1019	Son	2334.34	0.702615	0.207806	3.38111	0.000721927	0.00500519	2.29779
1208	Tm2d3	281.559	0.701718	0.211447	3.31864	0.00090456	0.010735	1.13117
1385	Hint1	1821.29	0.701686	0.237684	2.95218	0.00315542	0.0175226	2.11022
1510	Med7	535.837	0.701497	0.240037	2.92246	0.00347282	0.0238809	1.55584
1161	Rab4b	859.17	0.701413	0.221942	3.16034	0.00157587	0.00951619	2.31398
1168	Pdap1	339.924	0.699967	0.208651	3.35472	0.000794459	0.00975487	1.13117
1778	Rps10	1447.1	0.699712	0.274063	2.55311	0.0106767	0.0427138	2.28168
960	Vmp1	1023.4	0.693614	0.200066	3.46692	0.000526466	0.00392775	2.25901
1674	Mknk2	803.913	0.692906	0.262127	2.6434	0.00820791	0.0343833	2.31398
1181	Cox6a1	2695.13	0.690293	0.217922	3.16762	0.00153694	0.0100091	2.11022
1393	Zc3hav1	567.712	0.68734	0.235234	2.92194	0.00347859	0.0179412	2.25901
1727	Jtb	726.709	0.684476	0.265046	2.58248	0.00980927	0.0386596	2.38454
1370	Arhgap17	644.979	0.681562	0.231988	2.93792	0.0033042	0.0173279	2.25901
1062	Gnas	4289.3	0.681078	0.204035	3.33805	0.000843692	0.00638928	2.01802
1484	Fbl	699.872	0.680334	0.241206	2.82056	0.00479403	0.022447	2.33576
1652	Polb	624.372	0.67945	0.253833	2.67676	0.00743381	0.0323297	2.25901
1827	Tceb2	1390.49	0.671468	0.262422	2.55874	0.0105053	0.0462447	2.01802
1656	AI662270	1118.01	0.669966	0.24709	2.71142	0.00669951	0.0325524	2.01802
951	Fth1	29928.2	0.668636	0.191801	3.48609	0.000490133	0.00378614	2.2093
1525	Tma7	1446.37	0.668434	0.235967	2.83275	0.00461501	0.0243386	2.01802
474	Sec62	857.591	0.667009	0.145413	4.587	4.49663e-06	6.45688e-05	2.38454
1753	Tspo	3639.92	0.665694	0.258878	2.57146	0.0101271	0.0410928	2.28168
156	Hspa8	12943.3	0.663115	0.10187	6.50941	7.54462e-11	3.8896e-09	2.01802
1196	Psap	19490.3	0.662187	0.211886	3.1252	0.00177683	0.0104848	2.29779
562	Gnb1	2658.48	0.661597	0.1524	4.34117	1.41724e-05	0.000202815	2.01802
1435	Mrpl36	556.843	0.65889	0.2199	2.99631	0.00273268	0.0202589	1.52356
1203	Rbm42	1048.23	0.658469	0.210345	3.13043	0.00174552	0.0106592	2.2093
1117	Dnajc19	784.499	0.65657	0.203868	3.22057	0.00127937	0.00795851	2.33576
1848	Laptm4a	2040.28	0.656196	0.26292	2.4958	0.0125674	0.0483199	2.28168
1189	Rps3	3670.99	0.653857	0.208579	3.13481	0.00171966	0.0102157	2.29779
1422	Ttc1	511.332	0.653801	0.213732	3.05897	0.00222098	0.0194552	1.30295
1766	Rps15	1352.28	0.653046	0.250833	2.60351	0.00922748	0.0420228	2.01802
1788	Eif4a2	983.127	0.652942	0.257208	2.53858	0.0111303	0.0432302	2.33576
1002	Brd4	884.152	0.651951	0.19202	3.39523	0.000685719	0.00465792	2.38454
795	H2afz	11347.9	0.651178	0.173166	3.76041	0.000169633	0.00164109	2.11022
1786	Wipi2	477.612	0.649672	0.243131	2.67211	0.0075375	0.0430299	1.59182
886	Hgsnat	831.744	0.649561	0.181238	3.58403	0.000338338	0.00274358	2.25901
1310	Tmem192	670.51	0.648878	0.21654	2.99657	0.00273038	0.0146188	2.31398
1164	Ldlr	1190.79	0.647863	0.20343	3.18469	0.00144908	0.00957476	2.11022
1512	2010107E04Rik	1295.05	0.64692	0.230073	2.8118	0.00492653	0.0238809	2.2093
1150	Psmb3	2219.52	0.645644	0.202105	3.1946	0.00140024	0.00936472	2.11022
1803	Atp6v1f	1750.41	0.643675	0.251247	2.56192	0.0104096	0.0444046	2.11022
1223	Gsr	1886.02	0.643345	0.204923	3.13945	0.00169267	0.0111469	2.01802
914	Dad1	1472.76	0.642629	0.182013	3.53068	0.000414491	0.00320315	2.29779
1657	Tomm20	1150.56	0.640917	0.240092	2.66946	0.0075973	0.0326138	2.28168
1246	Ddx5	5514.45	0.638535	0.204959	3.11543	0.00183676	0.0118535	2.01802
1418	Gnb2	1955.41	0.634844	0.218301	2.90812	0.00363614	0.0188377	2.2093
1064	Prdx2	1553.94	0.634323	0.191707	3.30882	0.000936896	0.00646865	2.2093
1853	Rplp2	1280.48	0.63382	0.249709	2.53824	0.0111413	0.0483561	2.01802
1383	Mcrs1	547.193	0.633407	0.204417	3.09861	0.00194432	0.017508	1.30295
969	Sarnp	913.34	0.627999	0.181894	3.45256	0.0005553	0.00411722	2.25901
1398	Snx5	1562.66	0.627233	0.213465	2.93834	0.00329979	0.0181409	2.11022
1186	Srp9	1340.13	0.626731	0.199459	3.14216	0.00167707	0.0100548	2.28168
1326	Rps25	7071.67	0.625391	0.208024	3.00634	0.00264411	0.0153365	2.11022
1749	Cycs	2482.46	0.624187	0.239798	2.60297	0.00924204	0.0406414	2.11022
1747	Oaz1	350.157	0.621861	0.221093	2.81267	0.00491323	0.0403287	1.13117
1617	Ndufa1	1473.84	0.621477	0.228055	2.72511	0.00642794	0.030574	2.11022
580	Ppp1ca	5049.46	0.621204	0.14602	4.25424	2.09758e-05	0.00025725	2.28168
1358	Ube2r2	732.504	0.62059	0.211192	2.9385	0.00329799	0.0166939	2.36108
764	Hn1	2081.96	0.619489	0.16291	3.80265	0.000143158	0.00133287	2.28168
1266	Calm2	4902.26	0.619177	0.200134	3.09382	0.00197597	0.0125428	2.01802
1227	Adrm1	1075.07	0.612403	0.19623	3.12085	0.00180331	0.0113036	2.11022
1400	Eri3	436.561	0.612275	0.202459	3.02419	0.00249298	0.0181558	1.59182
1578	Cox5b	1888.24	0.609877	0.219002	2.7848	0.00535613	0.0272984	2.01802
1867	Rp9	484.118	0.60299	0.231234	2.6077	0.00911519	0.0497908	1.59182
1847	Nedd8	1983.01	0.601409	0.236785	2.5399	0.0110884	0.0482829	2.01802
1258	Rbm8a	1115.89	0.596912	0.194871	3.06311	0.00219049	0.012299	2.29779
1419	Psmb1	2481.41	0.596254	0.205084	2.90737	0.00364482	0.0188694	2.2093
1467	Aup1	1499.13	0.593333	0.208057	2.85178	0.00434751	0.0217725	2.2093
1474	Rbx1	2084.08	0.591707	0.208841	2.83329	0.00460711	0.0220764	2.29779
1765	Vps28	1170.85	0.591527	0.231138	2.5592	0.0104913	0.0419851	2.29779
693	Actg1	19296.8	0.590885	0.148213	3.98672	6.69934e-05	0.000687643	2.28168
583	Ube2d3	6333.43	0.588289	0.138471	4.24848	2.15229e-05	0.000262601	2.28168
1798	Sys1	586.856	0.587208	0.230688	2.54546	0.0109132	0.0436078	2.25901
1468	5031439G07Rik	1764.3	0.585288	0.203284	2.87917	0.00398725	0.0218444	2.01802
1342	Vapa	2084.51	0.58091	0.195601	2.96988	0.00297914	0.0157908	2.28168
1649	Sec11c	1272.48	0.576512	0.215546	2.67466	0.00748061	0.0322687	2.28168
919	Rap1b	7516.62	0.572893	0.161306	3.5516	0.000382899	0.0033509	2.01802
1825	Snrpg	1210.67	0.569797	0.223952	2.54428	0.0109503	0.0461478	2.11022
1771	Manbal	384.936	0.567545	0.211759	2.68014	0.00735914	0.0423675	1.59182
1640	Prpf38b	692.246	0.562012	0.210129	2.67461	0.00748171	0.0317077	2.33576
1372	Pfn1	10723.2	0.557404	0.189357	2.94366	0.00324355	0.0173672	2.2093
1658	Prkab1	359.616	0.557336	0.198978	2.80099	0.00509463	0.0327331	1.52356
1863	Rps6	4406.18	0.554254	0.219068	2.53006	0.0114043	0.0492322	2.01802
1217	Ptpn2	691.082	0.553663	0.177872	3.1127	0.00185384	0.0109441	2.25901
1837	Kcmf1	849.648	0.552911	0.221819	2.49263	0.0126802	0.0474486	2.36108
1613	Trappc4	848.6	0.548474	0.203866	2.69037	0.00713726	0.0304161	2.36108
1575	Rnasek	1782.9	0.546601	0.196159	2.78652	0.00532774	0.0272054	2.01802
1541	Dnaja1	1465.75	0.540251	0.193146	2.79711	0.00515626	0.0257349	2.11022
1714	Cnih4	1365.19	0.539858	0.205584	2.62597	0.00864016	0.0370318	2.2093
861	Rbm39	2067.63	0.536796	0.146582	3.66209	0.000250161	0.00233673	2.01802
1513	Akirin2	442.424	0.535393	0.183636	2.91551	0.00355111	0.0238809	1.59182
1244	Shisa5	3712.68	0.533627	0.172655	3.09071	0.0019968	0.0117917	2.2093
1192	Erp29	1374.07	0.533133	0.170122	3.13383	0.00172539	0.0102962	2.28168
1236	Klhdc3	895.794	0.526993	0.170917	3.08332	0.00204706	0.0116164	2.31398
1508	Acer3	1473.17	0.525855	0.185934	2.82818	0.00468137	0.0238602	2.11022
1048	Mrfap1	1793.03	0.525116	0.157609	3.33176	0.000862987	0.00581637	2.29779
1269	Eef1a1	17486.9	0.521224	0.169324	3.07826	0.0020821	0.0126191	2.11022
1102	Napa	1556.72	0.517607	0.158579	3.26402	0.00109842	0.00766612	2.11022
1213	Eif4a1	3970.63	0.514036	0.164619	3.12259	0.00179266	0.0108568	2.2093
1531	Pcbp1	1906.53	0.513048	0.183408	2.79731	0.00515302	0.0247258	2.2093
1100	Ube2l3	2186.49	0.511397	0.157266	3.2518	0.00114675	0.00765148	2.2093
1509	Pin1	655.377	0.505674	0.181113	2.79203	0.00523779	0.0238602	2.36108
773	Cnbp	6418.07	0.500676	0.13196	3.79414	0.000148154	0.00140799	2.2093
1750	Esd	1775.16	0.499113	0.190643	2.61805	0.00884343	0.040642	2.01802
1537	Txnl1	794.366	0.499111	0.179835	2.77538	0.00551366	0.0251729	2.31398
1624	Snx17	1272.55	0.498882	0.185133	2.69473	0.00704459	0.0309122	2.28168
1522	Tprgl	2108.35	0.49561	0.176582	2.80669	0.0050054	0.0241595	2.2093
1664	Sat1	8485.03	0.490353	0.181578	2.70051	0.00692325	0.0334618	2.01802
1476	Mrpl57	646.35	0.489594	0.173572	2.8207	0.00479197	0.0220974	2.38454
1416	Myl12b	4007.59	0.488821	0.168668	2.89812	0.00375408	0.0187262	2.29779
1564	Arpc4	2976.14	0.482219	0.175222	2.75204	0.00592248	0.0269187	2.28168
1198	Ier3ip1	1640.36	0.480434	0.153696	3.12587	0.00177277	0.0105259	2.28168
1457	Psmd4	1473.47	0.47876	0.167909	2.85131	0.00435393	0.0212563	2.28168
1636	Pomp	2361.99	0.470802	0.175551	2.68185	0.00732169	0.0316109	2.29779
1695	Bscl2	898.711	0.470771	0.179728	2.61935	0.00880981	0.0357066	2.36108
1424	H2-K1	14151.2	0.470374	0.161074	2.92023	0.00349776	0.0197548	2.01802
1833	Ssna1	641.815	0.465367	0.18594	2.50278	0.0123222	0.0467105	2.33576
979	Cfl1	10673.8	0.463888	0.133702	3.46958	0.000521276	0.0042823	2.01802
1437	Tmem50a	2094.72	0.451056	0.155027	2.90953	0.00361977	0.0202589	2.01802
557	ambiguous	139272	0.445462	0.102935	4.32759	1.5075e-05	0.000191166	2.29779
1445	Prelid1	3251.22	0.438969	0.153514	2.85947	0.00424352	0.0208635	2.28168
1387	Clic1	5822.15	0.435822	0.147231	2.96013	0.00307506	0.0178142	2.01802
1118	Eif5a	7481.52	0.432483	0.133683	3.23514	0.00121581	0.00798224	2.2093
1717	Spcs2	1830.32	0.420649	0.160461	2.6215	0.00875438	0.0374557	2.2093
1524	Ube2i	2966.4	0.418683	0.147732	2.83407	0.00459587	0.0242535	2.01802
1732	Srsf2	3171.54	0.393471	0.151057	2.60478	0.00919338	0.0389709	2.2093
1856	Psmd6	1182.5	0.374113	0.148425	2.52056	0.0117168	0.0485538	2.11022
1409	Ensa	1276.22	0.348609	0.119076	2.92761	0.00341577	0.0186452	2.11022
1542	Ube2g2	848.067	0.34269	0.123562	2.77342	0.00554697	0.0258447	2.25901
1830	Ywhab	3692.39	0.338244	0.132257	2.55747	0.0105435	0.0463369	2.01802
1594	Akr1a1	6596.61	0.330879	0.121313	2.72748	0.00638196	0.0284794	2.28168
1563	G3bp1	1976.82	-0.373882	0.135854	-2.75208	0.00592186	0.0269187	2.28168
1558	Etfa	1236.43	-0.406835	0.145343	-2.79915	0.00512376	0.0264493	2.01802
1581	Eno1b	256.631	-0.419089	0.141996	-2.95142	0.00316319	0.0276832	1.17299
1171	Tmem59	3549.23	-0.420719	0.132967	-3.16407	0.00155577	0.0097631	2.2093
1711	Rnf181	925.531	-0.457506	0.175833	-2.60194	0.00926984	0.0368753	2.38454
1182	Rab14	3210.65	-0.463251	0.147341	-3.14408	0.00166608	0.0100263	2.28168
1858	Matr3	1554.67	-0.467168	0.184377	-2.53376	0.0112845	0.0488199	2.01802
1230	Nsun2	1378.15	-0.482973	0.156054	-3.09491	0.00196871	0.0113759	2.28168
1592	2002-09-01	1496.02	-0.488281	0.178834	-2.73036	0.00632643	0.028267	2.28168
1854	Srebf1	1077.49	-0.499366	0.199283	-2.50581	0.0122171	0.0484087	2.2093
1729	Hdac1	1541.42	-0.510734	0.193601	-2.63808	0.0083377	0.0387832	2.01802
1701	Copb1	1367.2	-0.514997	0.195178	-2.6386	0.00832493	0.0359534	2.2093
1221	Ppp2r5c	1990.74	-0.522441	0.168372	-3.10289	0.00191643	0.0111469	2.28168
1621	Cs	2046.37	-0.532752	0.195852	-2.72018	0.00652463	0.0309122	2.11022
1838	Rab10	2174.31	-0.537589	0.214709	-2.50381	0.0122865	0.0475497	2.28168
1274	Taok3	974.605	-0.547907	0.179915	-3.04536	0.00232401	0.0127947	2.31398
623	Akt1	4122.89	-0.55106	0.132366	-4.16315	3.13887e-05	0.000370125	2.2093
1453	Hdgfrp2	408.23	-0.555532	0.186763	-2.97453	0.00293437	0.0210795	1.55584
1661	Cul4a	561.87	-0.564975	0.20191	-2.79816	0.00513949	0.0329616	1.52356
1466	Cdkn2aipnl	473.123	-0.568636	0.192012	-2.96146	0.00306185	0.0217725	1.55584
358	Mta2	2249.65	-0.572104	0.11194	-5.1108	3.20806e-07	6.32948e-06	2.29779
1604	Mzt1	610.319	-0.572859	0.211326	-2.71079	0.00671237	0.0293516	2.31398
1805	Ssr1	1870.83	-0.581216	0.228498	-2.54363	0.0109706	0.0446496	2.2093
1596	Tsnax	927.347	-0.584632	0.215789	-2.70928	0.00674302	0.0287564	2.38454
361	Gdi2	6264.97	-0.587006	0.114831	-5.11192	3.18901e-07	6.48952e-06	2.2093
1068	Pdcl3	836.624	-0.589069	0.17938	-3.28393	0.00102372	0.00658893	2.36108
1678	Tubb5	2172.39	-0.598717	0.222721	-2.6882	0.00718388	0.0344656	2.01802
1132	Pdcd6ip	1997.04	-0.602836	0.18602	-3.2407	0.00119236	0.00847135	2.01802
1313	Nup85	502.549	-0.607996	0.192302	-3.16167	0.00156866	0.0148818	1.30295
1866	M6pr	2847.91	-0.620444	0.24883	-2.49345	0.012651	0.0497908	2.2093
947	Setd3	743.833	-0.630895	0.181751	-3.47121	0.000518116	0.00376084	2.36108
1779	Cyfip1	2239.33	-0.63222	0.243626	-2.59504	0.00945797	0.0427577	2.01802
1846	Copb2	1238.77	-0.639986	0.256562	-2.49446	0.0126148	0.0482677	2.29779
1015	Gpi1	2279.49	-0.655787	0.193396	-3.39091	0.000696615	0.00488193	2.28168
1464	Map2k1	1529.96	-0.659193	0.230942	-2.85437	0.0043122	0.0216382	2.2093
1417	Txndc12	208.527	-0.66818	0.213596	-3.12825	0.00175852	0.0187498	1.07423
1585	Wdr46	416.555	-0.672408	0.235181	-2.85911	0.00424836	0.0279461	1.55584
1700	Fip1l1	496.188	-0.673777	0.245166	-2.74824	0.00599155	0.0359347	1.59182
1147	Hdac2	792.342	-0.675423	0.211904	-3.1874	0.00143557	0.00899212	2.25901
1641	Fbxo9	376.786	-0.683189	0.242748	-2.81439	0.00488692	0.0317238	1.52356
1682	Eif4g2	6133.98	-0.683642	0.259008	-2.63946	0.00830379	0.0348706	2.29779
1556	Dnajc10	1003.27	-0.685158	0.249215	-2.74927	0.00597281	0.0263862	2.36108
1375	Ubqln1	1766.17	-0.685413	0.233753	-2.93221	0.0033656	0.017411	2.28168
1706	Fam129b	3461.27	-0.685568	0.261581	-2.62087	0.00877066	0.0365694	2.28168
1183	Idh3a	1071.05	-0.70036	0.22214	-3.15278	0.00161723	0.0100427	2.2093
1345	Uba2	1295.23	-0.704907	0.237812	-2.96414	0.00303534	0.0160528	2.28168
1270	Papola	1657.32	-0.70511	0.230283	-3.06193	0.00219914	0.0127207	2.2093
1240	Acsl5	4709.08	-0.707669	0.226855	-3.11948	0.0018117	0.0117505	2.01802
1730	Ogdh	1604.22	-0.708723	0.268737	-2.63723	0.00835853	0.0388576	2.01802
1004	Sdha	2214.24	-0.710699	0.206627	-3.43953	0.000582722	0.00466788	2.01802
1577	Nfatc1	1198.68	-0.712368	0.257103	-2.77075	0.00559266	0.0272757	2.11022
1232	Aplp2	2653.06	-0.714579	0.230518	-3.09988	0.001936	0.011544	2.2093
1516	Colgalt1	1160.03	-0.718853	0.254257	-2.82727	0.00469474	0.0238809	2.11022
1666	Bcap29	809.854	-0.719864	0.270434	-2.66188	0.00777053	0.0335075	2.25901
1492	Rtcb	1112.9	-0.727655	0.257195	-2.82919	0.00466653	0.0229732	2.2093
1789	Sun1	617.16	-0.731382	0.288912	-2.5315	0.0113575	0.0432302	2.38454
918	Ufsp2	913.239	-0.732924	0.208251	-3.51943	0.000432473	0.00330427	2.31398
1037	Hmgn2	5171.26	-0.7351	0.219212	-3.35337	0.000798341	0.00547614	2.28168
1797	Far1	1332.28	-0.744691	0.292889	-2.54257	0.011004	0.0435581	2.28168
1241	Ankrd40	563.858	-0.748237	0.231728	-3.22895	0.00124246	0.0117915	1.37581
1426	Smim15	507.377	-0.748838	0.246705	-3.03536	0.00240246	0.0198745	1.37581
944	Top2b	1394.69	-0.752465	0.21552	-3.49138	0.000480524	0.00373944	2.2093
1817	Slc35c1	787.163	-0.754312	0.300189	-2.51279	0.011978	0.0453144	2.36108
1839	Mapkapk3	1232.6	-0.757916	0.301411	-2.51456	0.011918	0.0476085	2.2093
1250	Trmt2a	705.479	-0.758684	0.247425	-3.06632	0.00216711	0.0119173	2.36108
1603	Hnrnpul1	619.159	-0.758705	0.278984	-2.71953	0.00653745	0.0293005	2.25901
753	Sptssa	2167.2	-0.765009	0.20015	-3.82217	0.00013228	0.00124082	2.29779
1821	Wdr77	638.334	-0.765495	0.303412	-2.52295	0.0116374	0.0458942	2.25901
1333	Naga	5205.57	-0.778555	0.258569	-3.01102	0.00260374	0.0157094	2.01802
1376	Akr1e1	237.377	-0.778922	0.25118	-3.10104	0.00192839	0.0174442	1.30295
707	Anxa1	10388.4	-0.780197	0.197301	-3.95435	7.67441e-05	0.000834864	2.11022
1245	Dcaf8	976.776	-0.780508	0.254533	-3.06643	0.00216632	0.0118431	2.38454
1746	Zfp638	563.427	-0.784566	0.290283	-2.70277	0.00687651	0.0401558	1.59182
663	Gsn	12286.5	-0.78594	0.194277	-4.04545	5.22228e-05	0.000555929	2.29779
1793	Prkacb	996.159	-0.787801	0.310959	-2.53345	0.0112945	0.0433008	2.36108
1642	Plekha2	1412.51	-0.791202	0.290683	-2.72187	0.00649134	0.0317946	2.01802
1787	Pip5k1c	2191.02	-0.793824	0.310091	-2.55997	0.010468	0.0430332	2.2093
996	Papss1	621.42	-0.794557	0.233321	-3.40543	0.000660609	0.00451438	2.38454
1518	Rgl2	886.803	-0.796303	0.284867	-2.79535	0.00518441	0.0239545	2.31398
1443	Zbtb7b	453.554	-0.797099	0.267691	-2.97768	0.00290442	0.0205219	1.59182
1777	Il1r2	3098.73	-0.798435	0.312501	-2.55498	0.0106193	0.0425084	2.28168
1449	Dr1	918.772	-0.799433	0.280227	-2.85281	0.00433351	0.0209764	2.31398
1761	Fam105a	5938.47	-0.800964	0.312275	-2.56493	0.0103196	0.0416604	2.28168
1683	Dhdds	351.692	-0.804422	0.284805	-2.82447	0.00473593	0.0350518	1.30295
1093	Dars	1104.65	-0.811121	0.246761	-3.28708	0.00101233	0.00744895	2.01802
1098	Mtss1	641.04	-0.811744	0.250774	-3.23695	0.00120813	0.00764545	2.33576
1463	Cnot6	712.441	-0.81249	0.285282	-2.84802	0.00439919	0.0216037	2.25901
1450	Rad1	131.846	-0.815254	0.250799	-3.25063	0.00115151	0.0209882	0.614102
1034	Parp1	707.336	-0.815789	0.243054	-3.3564	0.00078963	0.00535627	2.31398
890	Prickle3	839.504	-0.819255	0.22974	-3.566	0.000362468	0.002772	2.38454
1349	Rufy1	632.815	-0.82009	0.276771	-2.96307	0.0030459	0.016222	2.25901
1676	D15Ertd621e	1081.89	-0.825327	0.308766	-2.67299	0.00751792	0.0344656	2.11022
1116	Hsd17b4	3220.79	-0.832851	0.258044	-3.22756	0.00124851	0.0079578	2.28168
1292	Adam17	1343.19	-0.838314	0.274745	-3.05125	0.00227894	0.0135668	2.11022
1822	Nae1	556.883	-0.842869	0.31705	-2.65847	0.0078496	0.0458942	1.52356
844	Acadm	914.943	-0.843114	0.230425	-3.65896	0.000253244	0.00215574	2.25901
1549	Pfkp	2798.89	-0.844871	0.302792	-2.79027	0.00526646	0.0261491	2.11022
766	Ssrp1	1499	-0.84514	0.221344	-3.81823	0.000134414	0.00134961	2.11022
1058	Cpne2	665.924	-0.849485	0.256946	-3.30608	0.000946098	0.00627078	2.31398
1332	Nploc4	769.296	-0.858842	0.290023	-2.96129	0.00306354	0.0156543	2.38454
1626	Cd3eap	393.636	-0.8592	0.30413	-2.82511	0.00472651	0.0309655	1.52356
1448	Ccdc47	1027.3	-0.861711	0.302561	-2.84806	0.00439871	0.0208816	2.36108
193	Ldha	9940.34	-0.865037	0.141623	-6.10801	1.00879e-09	4.02007e-08	2.11022
1215	Nfatc3	640.898	-0.866318	0.279432	-3.10028	0.00193336	0.0109381	2.36108
1619	Ufl1	455.27	-0.877232	0.304909	-2.87703	0.00401439	0.0308861	1.30295
765	Plekhf2	1031.34	-0.88099	0.232069	-3.79624	0.000146909	0.00134693	2.31398
1397	Copg2	563.858	-0.883562	0.291762	-3.02836	0.00245883	0.0179483	1.59182
1741	Slc2a1	1006.77	-0.88593	0.344645	-2.57056	0.0101535	0.0396771	2.38454
1694	9930111J21Rik1	405.076	-0.88957	0.322465	-2.75865	0.00580399	0.0357066	1.55584
949	Kat7	877.22	-0.892513	0.257231	-3.4697	0.000521048	0.00377414	2.36108
1122	Sephs2	443.633	-0.894197	0.265708	-3.36534	0.000764492	0.00803783	1.37581
1486	Ercc5	218.193	-0.897279	0.293258	-3.05969	0.00221568	0.0225154	1.07423
1403	Rasa2	874.391	-0.901582	0.310801	-2.90084	0.00372167	0.0182342	2.36108
924	Srsf1	1333.3	-0.903408	0.255745	-3.53245	0.000411726	0.0034252	2.11022
1533	Ccnc	444.477	-0.903531	0.309982	-2.91479	0.00355932	0.0247334	1.52356
592	Pbxip1	993.714	-0.905289	0.214294	-4.22453	2.39444e-05	0.000275294	2.38454
1756	2001-03-01	1349.68	-0.905687	0.352952	-2.56603	0.0102869	0.041378	2.29779
1751	Fam45a	486.009	-0.906392	0.336154	-2.69636	0.00701022	0.0407964	1.59182
989	Bloc1s5	200.893	-0.90674	0.250204	-3.624	0.000290078	0.00439919	1.08209
1739	Sgpp1	2408.32	-0.909449	0.34813	-2.61238	0.00899131	0.0396771	2.11022
1119	Aebp2	495.798	-0.91066	0.26919	-3.38297	0.000717076	0.00798224	1.30295
836	Cul1	1430.5	-0.910977	0.246933	-3.68917	0.000224991	0.00206989	2.11022
1480	Pak1	4687.33	-0.91814	0.319612	-2.87267	0.00407025	0.0221183	2.01802
1770	Clic4	5117.32	-0.919046	0.353478	-2.60001	0.00932211	0.0423578	2.01802
1573	Supt20	444.111	-0.923371	0.315484	-2.92683	0.00342431	0.0271261	1.30295
382	Arpc5l	1253.84	-0.931473	0.187388	-4.97082	6.66712e-07	1.24148e-05	2.28168
834	Smek2	1344.61	-0.933005	0.253416	-3.68171	0.000231675	0.00203976	2.2093
1855	Ttc9c	459.821	-0.934458	0.35675	-2.61936	0.00880943	0.0484204	1.59182
1540	Ppapdc2	321.176	-0.936132	0.313933	-2.98195	0.00286419	0.0257338	1.17299
877	Arcn1	2056.54	-0.936279	0.258751	-3.61846	0.000296363	0.00259905	2.11022
769	Cst3	51639.5	-0.936598	0.245528	-3.81463	0.000136386	0.00136494	2.11022
1485	Bms1	386.371	-0.936868	0.317093	-2.95455	0.00313126	0.0224622	1.52356
1226	Lsr	2292.76	-0.937366	0.302549	-3.09823	0.00194683	0.0112954	2.28168
1628	Noa1	270.031	-0.941837	0.328038	-2.87112	0.00409018	0.0312952	1.30295
898	Pknox1	326.234	-0.943272	0.252621	-3.73394	0.000188506	0.0029045	1.17299
1235	Tmx3	995.324	-0.944944	0.306352	-3.0845	0.00203893	0.0115797	2.31398
386	Pgap2	1061.34	-0.945236	0.190422	-4.96391	6.90868e-07	1.37657e-05	2.11022
1139	Nucks1	820.893	-0.948395	0.297492	-3.18797	0.00143277	0.00864689	2.36108
1368	Csf2rb2	1124.51	-0.948809	0.320303	-2.96223	0.00305422	0.0171797	2.11022
1483	Tm9sf3	2684.07	-0.948855	0.335113	-2.83145	0.00463382	0.0222261	2.28168
1309	Filip1l	873.657	-0.948956	0.317197	-2.99169	0.00277434	0.0145689	2.36108
808	Fbrsl1	472.135	-0.950198	0.249007	-3.81595	0.00013566	0.00178854	1.52356
1028	Myo1c	2452.07	-0.955273	0.282828	-3.37757	0.000731287	0.00522586	2.2093
1544	Rpa1	856.418	-0.957032	0.345262	-2.7719	0.00557297	0.0259322	2.25901
1813	Kdelc1	219.748	-0.959003	0.345685	-2.77421	0.00553356	0.0452082	1.09574
1294	Soat1	1509.99	-0.959424	0.316033	-3.03584	0.00239868	0.0136177	2.2093
1795	Casp2	482.618	-0.95943	0.353136	-2.71688	0.00659001	0.0433092	1.37581
680	Ptk2b	2198.58	-0.965832	0.240917	-4.00899	6.09788e-05	0.000637874	2.28168
729	Pgk1	1816.11	-0.971541	0.250965	-3.87122	0.000108292	0.00105666	2.28168
1845	Znrf2	605.357	-0.971958	0.390911	-2.48639	0.0129046	0.0480897	2.36108
1698	Sppl2a	1714.44	-0.972881	0.370042	-2.62911	0.00856083	0.0358627	2.28168
1319	Tmem229b	631.297	-0.974125	0.326569	-2.98291	0.00285522	0.0150375	2.33576
1840	Ezr	1917.37	-0.974403	0.382732	-2.54591	0.0108992	0.0476398	2.01802
645	Tmed3	1023.72	-0.97564	0.239392	-4.0755	4.59159e-05	0.000484625	2.38454
1300	Sft2d2	2118.31	-0.977147	0.322433	-3.03055	0.00244112	0.0137946	2.2093
1734	Nedd4l	303.528	-0.977569	0.352178	-2.77579	0.00550686	0.0390914	1.31854
1461	Atp8b2	648.581	-0.979614	0.344643	-2.8424	0.0044775	0.0215042	2.31398
1242	Srebf2	1719.58	-0.982167	0.315022	-3.11777	0.00182225	0.0117915	2.01802
869	Selplg	5578.03	-0.98229	0.271515	-3.61781	0.000297107	0.00243197	2.28168
1616	Eml2	331.816	-0.983357	0.336124	-2.92558	0.00343817	0.0305264	1.13117
1010	Zdhhc6	625.011	-0.989882	0.292317	-3.38633	0.000708331	0.00482083	2.36108
1207	Aaas	364.908	-0.989915	0.303176	-3.26514	0.00109408	0.010693	1.37581
1344	Prkar2b	570.995	-0.990176	0.335024	-2.95554	0.00312124	0.0159638	2.36108
1067	Calu	1306.71	-0.996284	0.302621	-3.29219	0.000994106	0.00658078	2.29779
1689	Xrcc6	270.06	-0.996449	0.353862	-2.81592	0.00486374	0.035446	1.31854
1802	Gart	537.846	-0.998329	0.373402	-2.6736	0.00750415	0.0443614	1.52356
1352	Ergic1	601.145	-0.999258	0.338881	-2.9487	0.00319113	0.0164005	2.33576
622	Smarca2	712.183	-1.00083	0.241191	-4.14955	3.33123e-05	0.000368147	2.36108
962	Abcc1	1227.2	-1.00222	0.289269	-3.46466	0.000530897	0.00392775	2.28168
1653	Tmem123	3230.43	-1.00267	0.371504	-2.69894	0.00695606	0.0323653	2.11022
1121	Rdx	867.13	-1.00287	0.311392	-3.22061	0.00127916	0.00800348	2.31398
1404	Prpf4b	543.318	-1.00643	0.328287	-3.06569	0.00217171	0.0182397	1.37581
1763	Lnp	313.769	-1.01285	0.36812	-2.7514	0.00593404	0.0419264	1.30295
1759	Gramd4	968.781	-1.01557	0.395092	-2.57046	0.0101564	0.0414836	2.25901
1599	Myh9	1335.48	-1.01948	0.371584	-2.74359	0.00607708	0.0292305	2.11022
1829	Gsap	741.852	-1.02058	0.408316	-2.49947	0.0124378	0.0462983	2.38454
1536	Ddx42	872.32	-1.02125	0.366955	-2.78304	0.00538526	0.0251729	2.25901
1075	Sephs1	545.948	-1.02306	0.301472	-3.39356	0.000689907	0.00669478	1.55584
1228	Mob3a	1447.53	-1.02621	0.331314	-3.09738	0.00195241	0.0113093	2.28168
1647	Nif3l1	409.753	-1.02633	0.366213	-2.80256	0.00506988	0.0321113	1.55584
632	Tbrg1	1280.28	-1.03119	0.250111	-4.12293	3.74076e-05	0.000418072	2.29779
1378	Sdccag8	571.804	-1.03186	0.351858	-2.9326	0.00336139	0.0174874	2.25901
1126	Prkcb	5010.56	-1.03325	0.318115	-3.24804	0.00116204	0.00829993	2.01802
1675	Pdik1l	264.731	-1.03592	0.360063	-2.87706	0.00401396	0.0343833	1.13117
1571	Gnptab	577.312	-1.03849	0.37888	-2.74095	0.00612614	0.0270957	2.33576
1534	Arl5a	1321.55	-1.04083	0.372293	-2.79573	0.00517827	0.0247983	2.2093
1109	Cnot7	624.482	-1.04149	0.323334	-3.2211	0.001277	0.00783666	2.38454
937	Sulf2	690.305	-1.04162	0.298158	-3.49351	0.000476719	0.0036553	2.25901
1190	Cbr3	241.572	-1.04221	0.31237	-3.33647	0.000848504	0.0102305	1.13117
1842	Adap2	181.004	-1.04348	0.378734	-2.75517	0.00586618	0.0480894	1.07423
1440	Rnf34	543.931	-1.04434	0.345148	-3.02579	0.00247987	0.0203116	1.37581
959	2008-03-01	440.65	-1.04564	0.290505	-3.59939	0.000318962	0.00392354	1.37581
336	Cbfb	2193.52	-1.05	0.201247	-5.21747	1.81388e-07	4.34172e-06	2.01802
1764	Nanp	650.276	-1.05285	0.412248	-2.55392	0.0106518	0.0419582	2.33576
368	Plp2	2436.13	-1.05311	0.208387	-5.05361	4.33539e-07	8.38002e-06	2.28168
1336	Slc22a5	965.418	-1.05518	0.354652	-2.97525	0.00292753	0.0157315	2.25901
1096	Rasa1	544.374	-1.05557	0.310201	-3.40286	0.000666837	0.00757877	1.30295
552	Tmx1	1646.38	-1.06162	0.244636	-4.33957	1.42765e-05	0.000183637	2.28168
268	Ccni	2059.38	-1.06315	0.193377	-5.49781	3.84541e-08	1.01348e-06	2.29779
1704	Mlec	1317.94	-1.07001	0.401492	-2.66507	0.00769718	0.0363291	2.01802
835	Arhgap31	910.298	-1.07028	0.291166	-3.67584	0.000237064	0.00203976	2.25901
1477	Myo18a	677.19	-1.07171	0.377709	-2.83741	0.00454813	0.0221106	2.25901
1337	Smc4	1068.31	-1.08057	0.359018	-3.0098	0.00261417	0.0157315	2.01802
985	Numa1	542.541	-1.08429	0.304163	-3.56482	0.000364104	0.00435733	1.37581
965	Ggta1	709.323	-1.08696	0.314404	-3.4572	0.000545826	0.00396722	2.31398
1680	Acbd5	877.791	-1.08818	0.413859	-2.62935	0.0085547	0.0346585	2.38454
1129	Coasy	397.381	-1.09704	0.330197	-3.32239	0.000892496	0.00840693	1.52356
266	Rfc5	612.932	-1.10119	0.199503	-5.51966	3.39664e-08	8.95628e-07	2.31398
1362	Mbd1	326.67	-1.10251	0.350886	-3.14207	0.00167759	0.0170329	1.17299
726	Skiv2l2	607.093	-1.10491	0.285027	-3.8765	0.00010597	0.000993478	2.38454
1243	Tbc1d9	356.57	-1.1081	0.346289	-3.19992	0.00137467	0.0117915	1.52356
871	Zbtb42	232.82	-1.10865	0.292297	-3.79289	0.000148903	0.00245288	1.13117
1316	Spred1	1278.01	-1.11071	0.37007	-3.00134	0.00268791	0.0150012	2.2093
678	Psip1	546.606	-1.11116	0.271246	-4.0965	4.19443e-05	0.000630765	1.59182
1710	Dync1li2	915.916	-1.11209	0.42705	-2.60412	0.00921103	0.0366628	2.38454
1818	Slc39a6	501.389	-1.11787	0.414488	-2.69699	0.00699702	0.0454023	1.37581
1655	Fyn	793.44	-1.1202	0.42185	-2.65546	0.00792009	0.0325524	2.38454
876	Gcnt2	2368.82	-1.12168	0.311178	-3.60461	0.000312617	0.00253847	2.28168
1159	Smc6	734.625	-1.12339	0.356496	-3.1512	0.00162603	0.00951619	2.38454
734	Hat1	739.18	-1.12459	0.291887	-3.85282	0.000116763	0.00110535	2.33576
1567	Rbm43	463.085	-1.126	0.390875	-2.88072	0.00396762	0.0269724	1.52356
1587	Prkci	407.271	-1.12886	0.389654	-2.89708	0.00376653	0.0279977	1.37581
1489	Pfkl	468.945	-1.13213	0.377816	-2.99651	0.00273093	0.0228457	1.30295
1218	Fyco1	235.061	-1.1331	0.343476	-3.29892	0.000970579	0.0110257	1.17299
1373	Kdm4b	288.211	-1.13417	0.365534	-3.10276	0.00191726	0.0173814	1.30295
1038	Tubgcp2	480.033	-1.14065	0.330577	-3.45048	0.000559594	0.00549667	1.59182
1625	Rnf170	366.821	-1.14101	0.405837	-2.8115	0.00493109	0.0309395	1.59182
1669	Trim44	557.284	-1.1476	0.406489	-2.8232	0.00475467	0.0336065	1.37581
717	Atp6v0a2	843.125	-1.14931	0.293654	-3.9138	9.08536e-05	0.000910381	2.25901
1364	Ints10	347.781	-1.15333	0.36716	-3.14122	0.00168243	0.0170665	1.17299
247	Ciita	2896.21	-1.15532	0.204114	-5.66015	1.51239e-08	4.32489e-07	2.29779
397	Galnt1	1535.25	-1.16012	0.238052	-4.87337	1.09709e-06	1.95192e-05	2.29779
760	Anks3	705.862	-1.16137	0.304622	-3.81249	0.000137576	0.00130056	2.25901
450	Mtpn	4146.23	-1.16204	0.249231	-4.66251	3.12375e-06	5.09949e-05	2.2093
805	Dpysl2	1517.12	-1.16334	0.310017	-3.7525	0.000175082	0.00174919	2.01802
1705	Smpd4	255.42	-1.16511	0.409979	-2.84187	0.00448501	0.0363967	1.17299
1322	8430419L09Rik	834.899	-1.16615	0.391808	-2.97632	0.00291731	0.0150375	2.38454
182	Aldoa	6962.56	-1.16936	0.187832	-6.22557	4.798e-10	1.86208e-08	2.29779
1080	Acox3	973.159	-1.17299	0.35845	-3.27238	0.00106647	0.006926	2.31398
481	Cyb5b	1232.08	-1.17313	0.256201	-4.57893	4.6735e-06	7.13774e-05	2.2093
673	Cd82	2999.32	-1.17403	0.291805	-4.02335	5.73759e-05	0.000606646	2.28168
803	Mob3b	693.426	-1.18057	0.31733	-3.72032	0.000198968	0.00173691	2.31398
1214	Whsc1	502.966	-1.18257	0.366251	-3.22886	0.00124285	0.0109058	1.52356
1041	L1cam	560.213	-1.18412	0.343712	-3.44508	0.000570882	0.00559139	1.59182
1133	Fancg	164.974	-1.18476	0.347397	-3.41039	0.000648691	0.00848044	1.09574
1036	Cep250	335.624	-1.18604	0.338329	-3.50557	0.000455634	0.0054234	1.31614
1614	Ankrd46	299.364	-1.18647	0.405431	-2.92646	0.00342849	0.0304684	1.13117
943	Dag1	642.842	-1.19207	0.342516	-3.48034	0.000500777	0.00372606	2.31398
1027	Pygo2	775.21	-1.19671	0.355414	-3.3671	0.000759633	0.00513953	2.33576
849	Rxra	989.906	-1.19931	0.329445	-3.64038	0.000272233	0.00218246	2.38454
896	Narf	617.758	-1.19936	0.336201	-3.56739	0.000360552	0.00288786	2.25901
1415	Usp1	692.43	-1.20379	0.415788	-2.8952	0.00378922	0.0186591	2.33576
863	Recql	309.753	-1.20403	0.31922	-3.77178	0.000162088	0.00234046	1.30295
1276	Iars	565.77	-1.2067	0.39717	-3.03824	0.00237968	0.0129586	2.33576
994	Tmem260	259.026	-1.21137	0.33603	-3.60496	0.000312206	0.00450656	1.13117
1165	Vps33b	294.694	-1.2132	0.365788	-3.31667	0.000910972	0.00962511	1.31854
532	P4ha1	433.754	-1.21338	0.268607	-4.51733	6.26257e-06	0.000146633	1.30295
1767	Orc5	302.839	-1.21484	0.442491	-2.74546	0.00604255	0.042093	1.31854
256	Med22	869.515	-1.21491	0.21659	-5.60929	2.03162e-08	5.56625e-07	2.31398
747	Tes	1108.6	-1.21588	0.316854	-3.83735	0.00012437	0.00117707	2.29779
1209	Furin	1977.47	-1.22516	0.391794	-3.12704	0.00176575	0.010735	2.2093
639	Shc1	1440.98	-1.2266	0.298823	-4.10476	4.04735e-05	0.000450541	2.28168
407	Tipin	629.576	-1.23126	0.255086	-4.82683	1.38724e-06	2.4544e-05	2.25901
1627	Ffar2	757.307	-1.23852	0.45973	-2.69403	0.00705947	0.0311734	2.25901
1012	Xpo1	1080.35	-1.24303	0.365382	-3.402	0.000668942	0.00485141	2.2093
589	Actr1b	1664.88	-1.24583	0.292686	-4.25654	2.07611e-05	0.000271097	2.11022
625	Rin3	1262.09	-1.24721	0.300083	-4.15622	3.23551e-05	0.0003803	2.2093
1507	I830077J02Rik	623.453	-1.25062	0.448434	-2.78886	0.00528941	0.0238602	2.38454
1696	Zswim1	209.564	-1.2544	0.434368	-2.88788	0.00387852	0.0357066	1.04066
1465	Ide	615.369	-1.25488	0.443467	-2.82969	0.0046593	0.0216469	2.38454
91	Cyb5r3	5108.5	-1.25604	0.163875	-7.66458	1.79413e-14	1.39258e-12	2.29779
434	Vhl	908.875	-1.25992	0.267106	-4.71692	2.39445e-06	3.79247e-05	2.36108
1389	Carm1	217.366	-1.2616	0.400623	-3.1491	0.00163775	0.0178142	1.07423
906	6330416G13Rik	807.207	-1.26435	0.35597	-3.55184	0.000382545	0.00303357	2.25901
641	Slc25a13	318.372	-1.26834	0.297913	-4.25741	2.06806e-05	0.000462331	1.13117
1455	Cks1b	583.957	-1.27134	0.446687	-2.84615	0.00442517	0.0211458	2.33576
259	Ckap4	1284.73	-1.2739	0.228445	-5.57638	2.45568e-08	6.69702e-07	2.29779
254	Cd63	3676.31	-1.27859	0.226706	-5.63984	1.7021e-08	5.14702e-07	2.11022
495	Mllt4	1550.81	-1.27874	0.281611	-4.54082	5.60359e-06	8.70664e-05	2.11022
251	Vasp	2993.23	-1.28797	0.227879	-5.65197	1.58623e-08	4.86052e-07	2.11022
1191	Syce2	184.109	-1.29477	0.385431	-3.35927	0.00078149	0.0102334	1.04066
181	Anxa4	3131.78	-1.29539	0.207693	-6.23706	4.45875e-10	1.80966e-08	2.2093
1401	Ints7	264.683	-1.29608	0.420345	-3.08338	0.00204662	0.0181966	1.30295
1681	Basp1	450.259	-1.29682	0.461623	-2.80925	0.00496565	0.0348471	1.37581
1374	Parp11	192.46	-1.30755	0.412649	-3.16868	0.00153131	0.0173814	1.04066
1140	Epb4.1l2	1172.3	-1.30877	0.409675	-3.19467	0.00139993	0.00867383	2.29779
1722	Pik3cb	532.942	-1.31005	0.479184	-2.73391	0.00625866	0.0379142	1.55584
1059	Stag1	465.534	-1.31046	0.37836	-3.46354	0.000533124	0.00627078	1.30295
687	Mars	612.458	-1.31239	0.329617	-3.98155	6.84671e-05	0.000678327	2.38454
1804	Msmo1	1593.89	-1.31352	0.5161	-2.54508	0.0109254	0.04449	2.2093
537	Lcp1	18282.2	-1.31776	0.29976	-4.39605	1.10238e-05	0.000165101	2.01802
1598	Ero1l	504.793	-1.31906	0.463902	-2.84341	0.00446339	0.0291368	1.55584
1195	Sc5d	671.346	-1.31948	0.422416	-3.12364	0.00178627	0.0103865	2.33576
822	Mtmr1	573.527	-1.32043	0.358681	-3.68135	0.000231998	0.00196111	2.33576
779	Mboat1	343.017	-1.32439	0.338527	-3.91221	9.14559e-05	0.00144693	1.31614
1162	Swap70	1497.31	-1.32702	0.416396	-3.18692	0.00143796	0.00951619	2.11022
988	Samd9l	2061.21	-1.32763	0.386195	-3.43773	0.000586621	0.00436252	2.2093
1651	Jup	1966.05	-1.32966	0.492542	-2.69958	0.00694266	0.0323297	2.11022
775	Gpr68	375.899	-1.33097	0.343092	-3.87933	0.000104745	0.00144117	1.52356
672	Fyttd1	1316.74	-1.33097	0.330819	-4.02327	5.73966e-05	0.000606646	2.28168
1110	Sacm1l	837.584	-1.33284	0.41345	-3.2237	0.00126545	0.00783666	2.36108
1583	Dock4	445.868	-1.33904	0.46691	-2.86788	0.00413233	0.0278082	1.52356
901	Psd4	697.735	-1.3404	0.377926	-3.54673	0.000390043	0.00297574	2.36108
848	Polr2b	763.166	-1.34318	0.36828	-3.64717	0.000265142	0.00217257	2.33576
758	Fdps	1448.01	-1.34327	0.34909	-3.84792	0.000119123	0.00126392	2.01802
1643	Gtf2a1	579.401	-1.351	0.506888	-2.66527	0.00769254	0.0318674	2.38454
1180	Golim4	513.359	-1.35131	0.414964	-3.25645	0.00112816	0.00997336	1.55584
179	Ppapdc1b	566.995	-1.35949	0.217657	-6.24603	4.21025e-10	1.68988e-08	2.25901
686	Ralgapa1	593.511	-1.36719	0.342601	-3.99062	6.59013e-05	0.000673798	2.31398
1026	Hltf	493.817	-1.373	0.395259	-3.47366	0.000513404	0.00510195	1.59182
957	Abi3	594.915	-1.37758	0.397833	-3.4627	0.000534782	0.00388289	2.33576
1725	Dhx29	219.705	-1.38422	0.486213	-2.84694	0.00441411	0.0383802	1.08209
413	Bnip3	835.628	-1.3874	0.288611	-4.80717	1.5308e-06	2.55035e-05	2.36108
874	Incenp	416.985	-1.3993	0.378231	-3.69961	0.000215933	0.00251902	1.59182
1631	Osbpl1a	164.845	-1.40095	0.478277	-2.92916	0.00339878	0.0314822	1.07423
777	Clec5a	1006.27	-1.40169	0.37175	-3.77053	0.000162903	0.00144117	2.36108
787	Pik3cg	1004.04	-1.40592	0.374651	-3.75262	0.000174994	0.00154503	2.33576
584	Hn1l	890.083	-1.40803	0.331968	-4.24147	2.22063e-05	0.0002667	2.31398
377	Rogdi	2466.84	-1.40958	0.2814	-5.00916	5.46688e-07	1.06527e-05	2.2093
1547	Plxna1	1609.16	-1.41371	0.503758	-2.80633	0.00501086	0.0260512	2.01802
1234	Specc1	267.988	-1.41888	0.436376	-3.25152	0.00114791	0.0115797	1.30295
279	Scap	1299.36	-1.41893	0.26012	-5.4549	4.90007e-08	1.29021e-06	2.2093
214	Syngr2	6406.06	-1.42119	0.241185	-5.89252	3.80352e-09	1.30568e-07	2.2093
1076	Zmiz2	1078.72	-1.43092	0.435543	-3.28538	0.00101846	0.00673282	2.28168
1811	Poc1a	103.361	-1.43184	0.482048	-2.97033	0.0029748	0.0450686	0.592208
1008	Haao	293.952	-1.43439	0.400112	-3.58497	0.000337116	0.00479852	1.13117
470	Dnmt1	671.379	-1.43615	0.311905	-4.60446	4.13544e-06	6.31994e-05	2.25901
1063	Trim35	910.864	-1.43819	0.4367	-3.29331	0.000990139	0.00646865	2.33576
1305	B3galnt2	249.147	-1.43873	0.447589	-3.2144	0.00130719	0.0143721	1.13117
1733	Fam60a	356.464	-1.4431	0.531429	-2.71551	0.00661734	0.0389709	1.59182
999	Fam129a	1150.95	-1.44818	0.423673	-3.41816	0.000630467	0.00463618	2.2093
77	Lpcat2	1658.55	-1.45118	0.181066	-8.01465	1.1045e-15	1.05375e-13	2.2093
816	Hexb	1160.72	-1.45334	0.39339	-3.69439	0.000220412	0.00192136	2.28168
1112	Mcm4	628.057	-1.45741	0.451627	-3.22702	0.00125086	0.00788977	2.31398
801	N4bp3	284.486	-1.46296	0.378146	-3.86877	0.000109386	0.00170106	1.30295
1145	Mthfd1	462.179	-1.46515	0.439954	-3.33024	0.000867699	0.00893969	1.37581
341	Map4	1158.1	-1.47586	0.285672	-5.16627	2.38818e-07	4.94676e-06	2.29779
448	B4galt1	617.447	-1.48728	0.319606	-4.65349	3.26361e-06	5.06187e-05	2.33576
581	Adam19	387.636	-1.48814	0.342912	-4.33972	1.42664e-05	0.000261575	1.52356
1044	1190002N15Rik	301.772	-1.49075	0.426519	-3.49515	0.000473801	0.00565308	1.30295
444	Adam8	1614.45	-1.49992	0.320306	-4.68276	2.83039e-06	4.50269e-05	2.29779
1535	Il1rap	647.499	-1.50029	0.538912	-2.78392	0.00537067	0.0251374	2.25901
431	Zmiz1	947.184	-1.50721	0.31817	-4.73711	2.16782e-06	3.61366e-05	2.25901
722	Tor4a	534.131	-1.50722	0.378115	-3.98615	6.71535e-05	0.000948322	1.59182
948	Kif16b	279.198	-1.50987	0.413174	-3.65431	0.000257875	0.00376377	1.17299
724	Cyb561a3	1538.22	-1.514	0.3895	-3.88704	0.000101475	0.000989984	2.29779
569	Scimp	1721.23	-1.52207	0.354962	-4.28798	1.80306e-05	0.000225404	2.28168
294	Agfg2	392.716	-1.52308	0.278954	-5.45997	4.76216e-08	1.9108e-06	1.37581
505	Lrrc42	372.485	-1.52818	0.333766	-4.57861	4.68075e-06	9.66893e-05	1.55584
1494	Tulp4	240.268	-1.53016	0.503928	-3.03647	0.00239367	0.0229881	1.13117
1007	Cpt2	313.653	-1.53101	0.431488	-3.54822	0.000387848	0.00479757	1.30295
1049	Sh3bp4	412.467	-1.53196	0.44585	-3.43604	0.000590278	0.00599432	1.52356
1017	Nvl	230.827	-1.53557	0.429443	-3.57573	0.000349247	0.00492721	1.13117
601	Rrm1	1201.76	-1.53687	0.363381	-4.22935	2.34363e-05	0.000299919	2.11022
236	Gna15	1836	-1.54117	0.268395	-5.74218	9.34659e-09	3.04601e-07	2.11022
197	Mmp14	1647.1	-1.54834	0.255454	-6.06113	1.35173e-09	5.27731e-08	2.11022
387	Nceh1	3328.89	-1.55539	0.314944	-4.93863	7.86751e-07	1.43594e-05	2.29779
497	Fbxo21	155.185	-1.556	0.332569	-4.67872	2.88673e-06	8.78635e-05	1.07423
1018	Mink1	284.926	-1.55667	0.440827	-3.53125	0.000413599	0.00500519	1.31614
436	Rfwd3	641.044	-1.56111	0.331378	-4.71096	2.46557e-06	3.92935e-05	2.33576
506	Aldh18a1	278.17	-1.56609	0.339661	-4.61075	4.01215e-06	9.76008e-05	1.31854
564	Ift43	158.933	-1.56926	0.350769	-4.47377	7.68541e-06	0.000205877	1.07423
1630	Galnt7	277.573	-1.57365	0.542249	-2.90208	0.00370691	0.0314664	1.17299
1633	Pdgfa	104.236	-1.58096	0.521093	-3.03394	0.00241384	0.0314822	0.762037
912	Arhgap27	1918.58	-1.58332	0.448035	-3.53391	0.000409459	0.0031936	2.28168
617	Gpr141	6004.21	-1.58635	0.379953	-4.17513	2.97818e-05	0.000354593	2.2093
1623	Phtf1	380.925	-1.58822	0.555599	-2.85857	0.00425556	0.0309122	1.37581
677	Lrrcc1	327.339	-1.58836	0.380315	-4.17643	2.96125e-05	0.00062759	1.13117
429	Zmpste24	741.045	-1.59021	0.334664	-4.75165	2.01759e-06	3.37891e-05	2.25901
626	Pde8a	331.488	-1.59411	0.374536	-4.25624	2.07896e-05	0.000409531	1.31614
1379	Pdk1	583.482	-1.60263	0.54838	-2.92247	0.00347263	0.0174874	2.33576
200	Inpp5b	1018.1	-1.60622	0.266895	-6.01817	1.76403e-09	6.14337e-08	2.33576
718	Tacc3	702.059	-1.61178	0.413162	-3.90108	9.57652e-05	0.000916833	2.36108
699	Topbp1	440.285	-1.61852	0.399826	-4.04805	5.16453e-05	0.000787067	1.52356
353	Dcun1d2	208.356	-1.62912	0.309335	-5.26653	1.39026e-07	5.92862e-06	1.08209
158	Twsg1	1126.36	-1.63071	0.252678	-6.45372	1.0914e-10	4.91349e-09	2.28168
628	Firre	530.098	-1.63793	0.388047	-4.22095	2.43276e-05	0.000413144	1.52356
355	Elmo1	1800.65	-1.64028	0.319027	-5.1415	2.72555e-07	6.15739e-06	2.01802
666	Hmgb3	459.757	-1.64382	0.398148	-4.12867	3.64871e-05	0.000559202	1.59182
681	Cep152	380.663	-1.64503	0.398928	-4.12362	3.72962e-05	0.000646065	1.37581
90	Ivns1abp	3837.45	-1.6451	0.21353	-7.70432	1.31544e-14	1.12413e-12	2.11022
217	Tmem64	647.956	-1.64515	0.280761	-5.8596	4.63997e-09	1.53623e-07	2.25901
528	Abr	1602.61	-1.65442	0.372403	-4.44255	8.88984e-06	0.00013541	2.01802
1200	Megf9	400.191	-1.6624	0.508241	-3.27089	0.0010721	0.0105393	1.37581
446	Lmnb2	231.451	-1.66427	0.34803	-4.78197	1.73587e-06	4.79951e-05	1.31614
1712	Golm1	252.744	-1.66868	0.595538	-2.80197	0.00507918	0.0369556	1.30295
668	Mcm3	626.85	-1.66944	0.41375	-4.0349	5.46259e-05	0.00056212	2.36108
269	Dgat2	1873.35	-1.67054	0.303978	-5.4956	3.8939e-08	1.02967e-06	2.28168
430	Cyp51	917.88	-1.67457	0.354137	-4.72858	2.26099e-06	3.57886e-05	2.38454
1193	Usp40	161.557	-1.67578	0.50063	-3.34735	0.00081588	0.0103304	1.07423
921	Lpar5	316.743	-1.67925	0.458726	-3.66069	0.00025154	0.00340203	1.30295
343	Abhd15	464.341	-1.68066	0.3222	-5.2162	1.82627e-07	5.42868e-06	1.59182
1423	Bmf	155.902	-1.68695	0.541767	-3.11378	0.00184704	0.0196106	1.07423
751	Ncapd3	320.016	-1.69293	0.427274	-3.96217	7.42715e-05	0.00121733	1.31854
1089	Pds5a	363.831	-1.71444	0.509798	-3.36297	0.000771089	0.00737959	1.55584
602	Hmgn1	2042.22	-1.71624	0.40823	-4.2041	2.62123e-05	0.000309209	2.28168
1328	Itgav	450.102	-1.72061	0.55496	-3.10042	0.00193244	0.0155013	1.52356
447	Limk2	743.428	-1.72873	0.371275	-4.65621	3.2209e-06	5.05393e-05	2.31398
1024	Wdr6	302.068	-1.73449	0.491686	-3.52763	0.000419302	0.00510055	1.30295
452	Lztfl1	337.271	-1.74374	0.365877	-4.76591	1.88e-06	5.12903e-05	1.31614
1225	Adgrg1	1418.53	-1.74645	0.556985	-3.13554	0.00171537	0.011262	2.01802
637	Alox5	8216.89	-1.75792	0.427519	-4.11192	3.92388e-05	0.000435096	2.29779
789	Lrrk1	991.737	-1.76952	0.472486	-3.74512	0.000180306	0.00155621	2.38454
1152	Prim1	318.674	-1.78685	0.537155	-3.32651	0.000879398	0.00939635	1.31854
239	Slc7a5	1082.8	-1.78961	0.312972	-5.71812	1.07709e-08	3.46614e-07	2.11022
576	Slc29a3	1110.66	-1.79145	0.41801	-4.28566	1.82195e-05	0.000243278	2.11022
128	Inafm2	477.25	-1.79328	0.256363	-6.99508	2.65104e-12	2.44323e-10	1.37581
1475	Prelid2	103.409	-1.79881	0.554895	-3.24171	0.00118816	0.0220764	0.592208
1142	Socs5	232.319	-1.8012	0.537672	-3.35	0.000808128	0.00872628	1.31614
975	Tbc1d31	118.709	-1.80193	0.487622	-3.69535	0.000219586	0.00418338	0.873759
510	Hsdl2	545.682	-1.80527	0.395448	-4.56514	4.99166e-06	9.99612e-05	1.59182
260	Knop1	626.787	-1.8063	0.323933	-5.57616	2.45889e-08	6.79462e-07	2.25901
610	Rbl1	513.779	-1.80696	0.422137	-4.2805	1.86474e-05	0.000325648	1.52356
936	Stmn1	2078.71	-1.82746	0.521703	-3.50287	0.000460282	0.00361253	2.2093
1382	Mvb12b	31.233	-1.82883	0.568064	-3.21941	0.00128455	0.0174952	0.86227
246	Mfsd6	1814.21	-1.83234	0.322975	-5.67331	1.40062e-08	4.18262e-07	2.2093
1220	Nek8	279.477	-1.83957	0.556487	-3.30569	0.000947441	0.0111425	1.13117
346	Cav2	1961.44	-1.83998	0.357703	-5.14389	2.69111e-07	5.71371e-06	2.2093
388	Eif5a2	461.775	-1.8402	0.365057	-5.04085	4.63463e-07	1.4879e-05	1.30295
208	Endod1	620.788	-1.84649	0.311065	-5.93604	2.91986e-09	1.00855e-07	2.25901
272	Tyms	379.727	-1.84665	0.330739	-5.5834	2.35861e-08	1.08013e-06	1.30295
824	Gys1	241.974	-1.85279	0.48485	-3.82136	0.000132716	0.00198255	1.31854
347	Rad50	333.11	-1.85546	0.354103	-5.23989	1.60673e-07	5.76771e-06	1.30295
684	Ppp2r3a	615.928	-1.86409	0.467091	-3.99084	6.58394e-05	0.000661663	2.36108
1728	Fam166b	574.339	-1.8655	0.720668	-2.58857	0.00963764	0.0387541	2.33576
1033	Cdca8	394.806	-1.86755	0.53984	-3.45945	0.000541286	0.00534258	1.59182
1576	Cenph	95.4948	-1.8822	0.60953	-3.08795	0.00201544	0.0272368	0.762037
1591	Gsg1	61.3486	-1.88335	0.618328	-3.04588	0.00232001	0.0282652	0.837309
669	Mad2l1	372.174	-1.89656	0.459707	-4.12559	3.69794e-05	0.000576617	1.55584
111	Dut	349.929	-1.90473	0.25971	-7.33406	2.23276e-13	2.88608e-11	1.13117
1125	Mybl2	129.411	-1.9061	0.54144	-3.52043	0.000430854	0.00815682	0.762037
1639	Gcnt1	1034.86	-1.91165	0.715735	-2.6709	0.00756487	0.0317077	2.36108
1295	Rccd1	131.881	-1.91331	0.562352	-3.40234	0.000668104	0.0136349	0.614102
830	2003-03-01	57.6686	-1.91616	0.488559	-3.92206	8.77954e-05	0.00202481	0.847869
425	Rilpl1	369.29	-1.92236	0.397956	-4.83058	1.36135e-06	3.26591e-05	1.59182
1022	Lss	354.007	-1.92258	0.55317	-3.47557	0.000509768	0.00508564	1.59182
1407	Cdc20	504.549	-1.93068	0.639501	-3.01905	0.00253571	0.0183751	1.59182
188	Pkib	1348.48	-1.93246	0.314061	-6.15314	7.59658e-10	3.10778e-08	2.11022
319	P2ry14	569.748	-1.93498	0.367373	-5.26707	1.38622e-07	2.9577e-06	2.38454
488	Poglut1	334.067	-1.93604	0.414931	-4.66593	3.0723e-06	7.76352e-05	1.31614
1297	Sclt1	106.324	-1.93613	0.579381	-3.34172	0.000832602	0.0136723	0.762037
212	Extl3	446.307	-1.93947	0.3239	-5.98785	2.12628e-09	1.24932e-07	1.30295
394	Ndc1	178.402	-1.94457	0.385604	-5.04292	4.58483e-07	1.74534e-05	1.08209
1046	Cdca3	415.707	-1.94495	0.563826	-3.44956	0.00056151	0.00571853	1.52356
571	Fads1	1687.01	-1.95065	0.454411	-4.29271	1.76503e-05	0.00022708	2.2093
120	Ubxn2a	494.656	-1.95293	0.274114	-7.12451	1.04453e-12	1.08425e-10	1.30295
315	Gpr183	971.645	-1.95401	0.370036	-5.28059	1.28769e-07	2.78237e-06	2.38454
305	Cracr2b	746.065	-1.95634	0.366952	-5.33134	9.74911e-08	2.28954e-06	2.25901
755	Idi1	1171	-1.9713	0.511702	-3.85244	0.000116946	0.00124575	2.01802
1032	Rassf7	233.254	-1.97177	0.561584	-3.51109	0.000446266	0.00533248	1.31614
1104	Atad2	365.29	-1.97471	0.584179	-3.38032	0.000724021	0.00773644	1.37581
1331	Kif23	380.286	-1.97893	0.629621	-3.14306	0.00167194	0.015647	1.30295
572	Scd2	1938.28	-1.99901	0.466519	-4.28496	1.82774e-05	0.000227291	2.28168
1584	Mtbp	88.0987	-1.99978	0.658339	-3.03762	0.00238455	0.0279461	0.873759
1572	Cdca7	322.557	-2.00842	0.686236	-2.92672	0.00342552	0.0271261	1.30295
241	Ezh2	377.82	-2.00847	0.348874	-5.757	8.56217e-09	3.70613e-07	1.55584
118	Cd244	2142.58	-2.01172	0.283869	-7.08681	1.37235e-12	8.27273e-11	2.28168
1597	Tmem45b	869.209	-2.01475	0.743791	-2.70875	0.00675363	0.0290696	2.36108
332	Tmco3	720.196	-2.02447	0.388932	-5.20519	1.93793e-07	4.09412e-06	2.31398
604	Igflr1	257.77	-2.02471	0.468246	-4.32402	1.53208e-05	0.000312228	1.31854
314	Mcm5	571.962	-2.02733	0.382437	-5.3011	1.15108e-07	2.57121e-06	2.31398
262	Hip1	542.755	-2.03343	0.360923	-5.63396	1.76116e-08	7.16072e-07	1.52356
167	Ckap5	553.609	-2.03971	0.31498	-6.47567	9.43904e-11	6.66761e-09	1.37581
503	Scaper	222.317	-2.03998	0.438247	-4.65487	3.24191e-06	9.6669e-05	1.08209
1055	Lig1	303.714	-2.04077	0.581831	-3.5075	0.000452342	0.00615182	1.13117
468	Tfrc	925.234	-2.04307	0.444842	-4.5928	4.37341e-06	6.31994e-05	2.38454
88	Mical1	1090.98	-2.04405	0.264573	-7.72586	1.11101e-14	1.01538e-12	2.01802
1454	Cenpk	116.93	-2.05114	0.629602	-3.25784	0.00112264	0.0211458	0.592208
432	Plxnc1	1021.4	-2.05343	0.433694	-4.73475	2.19326e-06	3.6476e-05	2.25901
1497	Gga2	540.785	-2.05615	0.702898	-2.92524	0.0034419	0.0234423	1.59182
104	Slc46a3	1562.98	-2.05926	0.278395	-7.39691	1.39391e-13	9.84612e-12	2.2093
138	Cxcl16	6089.78	-2.06074	0.305027	-6.7559	1.41948e-11	7.55637e-10	2.2093
566	Man1a	607.86	-2.06272	0.480828	-4.28993	1.78727e-05	0.000214925	2.38454
1588	Sarm1	154.082	-2.06846	0.693509	-2.9826	0.00285814	0.0280699	1.04066
800	Cercam	172.306	-2.06954	0.528368	-3.91685	8.97128e-05	0.00169428	1.07423
744	Herc3	195.518	-2.0736	0.515074	-4.02582	5.67764e-05	0.00115296	1.07423
41	Ywhah	11180.5	-2.0854	0.219504	-9.5005	2.08882e-21	3.74267e-19	2.2093
323	Fasn	593.959	-2.09258	0.399101	-5.24323	1.57791e-07	3.42316e-06	2.31398
139	Havcr2	2117.49	-2.11081	0.313267	-6.73807	1.60509e-11	8.15629e-10	2.29779
961	Kif3c	189.743	-2.11456	0.577432	-3.662	0.000250255	0.00392775	1.07423
113	Map4k3	473.237	-2.11925	0.293066	-7.23131	4.78345e-13	4.31605e-11	1.59182
1451	Tnfrsf18	241.704	-2.12451	0.70204	-3.02619	0.00247657	0.0210092	1.31854
829	Nedd4	2436.5	-2.13333	0.579817	-3.67931	0.000233862	0.00200665	2.28168
1471	Ube2e2	285.586	-2.13393	0.709508	-3.00761	0.00263307	0.0220277	1.31854
587	H2-Ob	261.484	-2.14124	0.487157	-4.39537	1.10582e-05	0.000270293	1.13117
184	Stk38l	467.881	-2.1429	0.342446	-6.25765	3.90822e-10	2.21572e-08	1.55584
698	Mcm6	1162.46	-2.14815	0.540918	-3.9713	7.14807e-05	0.000787067	2.11022
299	Klrd1	289.472	-2.16048	0.394194	-5.48075	4.2353e-08	2.03237e-06	1.13117
1178	Bcl2a1d	218.338	-2.16515	0.642208	-3.37141	0.000747831	0.00990071	1.04066
220	Espl1	540.585	-2.17082	0.366932	-5.91615	3.29568e-09	1.76718e-07	1.37581
1057	Zfp296	84.3584	-2.18133	0.595224	-3.66472	0.000247609	0.00619186	0.614102
463	Eogt	246.772	-2.18157	0.458002	-4.76324	1.90511e-06	5.90376e-05	1.13117
1662	Sema4b	107.291	-2.18556	0.709924	-3.07858	0.00207989	0.0330741	0.614102
224	Jak2	3183.71	-2.20044	0.378461	-5.81418	6.09313e-09	1.9894e-07	2.2093
520	Fdft1	581.281	-2.21207	0.496664	-4.45386	8.43398e-06	0.000116528	2.25901
421	D17H6S56E-5	1291.8	-2.22973	0.464997	-4.79514	1.62557e-06	3.1054e-05	2.01802
811	Bcl2a1a	182.832	-2.2385	0.57464	-3.89549	9.80024e-05	0.00182701	1.07423
1414	Gpr171	402.455	-2.25149	0.744049	-3.026	0.00247811	0.0186591	1.52356
1134	Knstrn	201.231	-2.25205	0.660452	-3.40987	0.000649948	0.00848939	1.09574
799	Ttll5	155.151	-2.25424	0.57564	-3.91606	9.00069e-05	0.0016896	1.08209
264	Ints4	476.061	-2.26101	0.402244	-5.621	1.89859e-08	8.48371e-07	1.37581
263	Msh2	328.992	-2.2645	0.402045	-5.63246	1.77659e-08	8.33003e-07	1.31614
1201	Gtse1	104.677	-2.2823	0.671528	-3.39867	0.000677149	0.0106125	0.86227
295	Hmgcs1	1557.39	-2.28267	0.424839	-5.37302	7.74267e-08	1.92564e-06	2.2093
1392	Bub1b	478.052	-2.29462	0.746385	-3.07432	0.00210985	0.0178801	1.37581
135	Mbnl3	332.496	-2.30838	0.335336	-6.88378	5.82829e-12	5.3777e-10	1.30295
1806	Ccnd2	1966.82	-2.31477	0.91526	-2.52909	0.011436	0.0447265	2.29779
441	Tcf19	237.759	-2.31694	0.479652	-4.83047	1.36211e-06	4.27364e-05	1.17299
69	H2-DMb2	1715.49	-2.31884	0.282964	-8.19482	2.50971e-16	2.67201e-14	2.2093
1390	Itga6	714.344	-2.32631	0.800074	-2.90762	0.00364189	0.017833	2.38454
815	Cttn	498.404	-2.33432	0.614333	-3.79977	0.000144831	0.00189305	1.52356
350	Anpep	588.166	-2.33951	0.456463	-5.1253	2.97057e-07	5.83418e-06	2.36108
1796	Ube2c	317.981	-2.34335	0.857999	-2.73118	0.00631079	0.0433304	1.31614
106	Dusp6	1238.87	-2.3438	0.31862	-7.35609	1.89377e-13	1.27082e-11	2.28168
500	Bbs9	130.06	-2.35105	0.490723	-4.79099	1.65963e-06	9.09673e-05	0.592208
1053	Zeb1	247.279	-2.35199	0.66995	-3.5107	0.000446926	0.00608555	1.13117
1395	Cyfip2	474.16	-2.35253	0.761751	-3.08832	0.00201294	0.0179483	1.30295
1381	Ckap2	240.515	-2.35536	0.760672	-3.09642	0.00195873	0.0174874	1.31854
65	Gtf2h2	346.54	-2.36671	0.280691	-8.43173	3.40598e-17	6.44994e-15	1.31854
351	Sqle	1004.92	-2.38434	0.465445	-5.1227	3.01188e-07	5.92862e-06	2.33576
1151	Sbsn	157.257	-2.39676	0.706394	-3.39294	0.000691455	0.00936908	1.04066
467	Dst	1817.53	-2.39769	0.520647	-4.60522	4.12036e-06	6.27601e-05	2.28168
499	Arhgef39	126.873	-2.40406	0.50655	-4.74595	2.07534e-06	8.85833e-05	0.762037
1834	Gabbr1	362.727	-2.40946	0.891819	-2.70173	0.00689792	0.0468499	1.30295
391	Racgap1	745.187	-2.41455	0.492298	-4.90464	9.35973e-07	1.6293e-05	2.38454
1835	Axl	807.745	-2.41457	0.964557	-2.5033	0.0123042	0.0470303	2.31398
115	1200014J11Rik	483.404	-2.42116	0.335235	-7.22226	5.11288e-13	5.53806e-11	1.30295
926	Tbc1d8	229.36	-2.42441	0.66289	-3.65734	0.000254845	0.00342811	1.30295
151	Bcl2a1b	657.008	-2.42545	0.367394	-6.60177	4.06283e-11	1.86957e-09	2.33576
230	Mcm7	636.459	-2.42806	0.422133	-5.75188	8.82572e-09	2.61178e-07	2.38454
706	Ncapd2	311.43	-2.43767	0.598719	-4.07147	4.67165e-05	0.000814502	1.31854
462	5430437J10Rik	223.286	-2.443	0.510604	-4.78453	1.71388e-06	5.78558e-05	1.04066
1091	Klc2	51.7174	-2.4471	0.695182	-3.52009	0.000431397	0.00742305	0.864547
378	Pkmyt1	290.753	-2.44832	0.479954	-5.10115	3.37602e-07	1.10136e-05	1.31614
1529	Dock5	519.169	-2.4569	0.844177	-2.91041	0.00360958	0.0246265	1.55584
1020	Tacc2	207.234	-2.47304	0.690398	-3.58205	0.000340904	0.00501286	1.08209
211	Dgkh	580.039	-2.48013	0.420966	-5.89151	3.82679e-09	1.24669e-07	2.36108
205	Ccnb2	598.077	-2.49689	0.417883	-5.9751	2.29945e-09	8.0588e-08	2.25901
665	Foxm1	189.168	-2.49918	0.593136	-4.2135	2.51439e-05	0.000559202	1.09574
1760	F830045P16Rik	3719.68	-2.50585	0.960858	-2.60792	0.00910933	0.0416261	2.01802
1738	Cenpe	228.303	-2.50875	0.904991	-2.77212	0.00556921	0.039443	1.31854
860	Tmsb15b1	40.6224	-2.50883	0.646584	-3.88013	0.000104402	0.0023238	0.847869
174	Fkbp5	496.476	-2.50937	0.394732	-6.35716	2.05525e-10	1.25827e-08	1.52356
1357	Cchcr1	83.5889	-2.51191	0.751127	-3.34418	0.000825255	0.0166668	0.592208
87	Sdr39u1	269.608	-2.51424	0.322117	-7.80537	5.93278e-15	9.43543e-13	1.17299
1210	Lgalsl	97.3742	-2.52304	0.743714	-3.39249	0.000692611	0.0107741	0.86227
125	Plekha5	583.157	-2.52634	0.362781	-6.96382	3.31162e-12	1.84086e-10	2.33576
1546	Spc25	379.958	-2.53955	0.877007	-2.8957	0.0037832	0.0260512	1.52356
657	Cenpi	91.1257	-2.54781	0.591352	-4.30845	1.64405e-05	0.000532956	0.762037
1857	Kif1a	83.1378	-2.55822	0.870412	-2.93909	0.00329179	0.0485808	0.592208
1660	Tjp3	99.8776	-2.57083	0.864299	-2.97446	0.00293502	0.032842	0.873759
47	Cd24a	2292.06	-2.58008	0.285511	-9.03672	1.61438e-19	2.76249e-17	2.01802
99	Parvg	834.554	-2.58111	0.342981	-7.5255	5.2518e-14	3.61066e-12	2.38454
1570	Rad51	234.626	-2.58414	0.883127	-2.92612	0.00343214	0.0269794	1.31614
162	Tpx2	448.471	-2.58678	0.397577	-6.50636	7.69944e-11	5.60664e-09	1.37581
1560	Mis18bp1	204.366	-2.58683	0.864584	-2.99199	0.00277164	0.0266481	1.08209
204	Myo1e	878.294	-2.58765	0.433712	-5.96629	2.42709e-09	8.0588e-08	2.38454
526	Birc5	545.513	-2.58908	0.574637	-4.50558	6.61904e-06	0.000133928	1.52356
1500	Rhoc	105.594	-2.58988	0.804961	-3.2174	0.00129357	0.0236344	0.592208
971	Cep55	189.836	-2.59123	0.708846	-3.65556	0.000256617	0.00412168	1.04066
280	Ctnnd2	1095.78	-2.59525	0.476771	-5.44339	5.22772e-08	1.32806e-06	2.28168
554	Smc2	448.281	-2.60898	0.590802	-4.41601	1.00541e-05	0.000185036	1.59182
1289	Tonsl	69.9105	-2.61519	0.789352	-3.31308	0.000922737	0.0134741	0.86227
359	Tbc1d16	236.929	-2.62092	0.502668	-5.21402	1.84795e-07	6.33611e-06	1.31854
790	Hells	148.161	-2.6437	0.670571	-3.94246	8.06515e-05	0.00159218	1.04066
1219	Sfn	1591.3	-2.6549	0.848973	-3.12719	0.00176487	0.0111352	2.11022
381	Dapk1	583.808	-2.66467	0.534126	-4.98884	6.07424e-07	1.14543e-05	2.25901
802	Serpinf2	213.258	-2.66659	0.681553	-3.91253	9.13349e-05	0.00172061	1.07423
847	Tk1	360.506	-2.67405	0.707217	-3.7811	0.00015614	0.00217257	1.37581
1862	Trib2	670.735	-2.67428	1.08185	-2.47195	0.013438	0.049121	2.38454
1814	Vash1	55.1288	-2.67913	0.940046	-2.84999	0.00437201	0.0452269	0.864547
1325	Bend6	184.97	-2.68349	0.836153	-3.20933	0.00133046	0.0151707	1.07423
233	Dmpk	1724.2	-2.69081	0.468635	-5.74181	9.36721e-09	2.85969e-07	2.28168
984	Zbtb46	197.517	-2.69174	0.74161	-3.62959	0.000283867	0.00432687	1.08209
1501	Fam64a	163.592	-2.70017	0.889522	-3.03552	0.00240118	0.0236949	1.09574
509	Armc9	173.245	-2.70318	0.581942	-4.64511	3.39897e-06	9.99612e-05	1.08209
1724	Klf5	752.526	-2.7043	1.0443	-2.58959	0.00960916	0.0383138	2.36108
1101	Gpr4	280.675	-2.71065	0.798074	-3.39649	0.000682566	0.00765148	1.31614
882	2003-09-01	2025.64	-2.71564	0.754956	-3.59709	0.000321802	0.0026803	2.2093
1815	Hspb1	211.595	-2.72241	0.975613	-2.79046	0.00526338	0.0452269	1.04066
1006	2810417H13Rik	649.597	-2.72291	0.802184	-3.39437	0.000687859	0.0047958	2.31398
147	Arsb	642.252	-2.72759	0.411226	-6.63281	3.29346e-11	1.60966e-09	2.25901
1481	Casc5	196.018	-2.73145	0.856631	-3.18859	0.00142966	0.0221617	0.70696
1791	Ajuba	361.361	-2.7328	1.02361	-2.66977	0.00759043	0.0432308	1.59182
1864	Sgol1	144.749	-2.74654	0.997256	-2.7541	0.00588546	0.0492427	1.04066
1644	Ncapg	171.955	-2.75884	0.945884	-2.91668	0.00353778	0.0318742	1.09574
1559	Ltb	67.9413	-2.76547	0.8717	-3.17251	0.00151129	0.0265672	0.592208
389	Hsd17b7	302.991	-2.76712	0.549353	-5.03705	4.72763e-07	1.49868e-05	1.31614
1072	Uhrf1	459.672	-2.7699	0.804679	-3.44224	0.000576928	0.00669268	1.30295
763	Kif15	119.627	-2.77299	0.672153	-4.12553	3.69888e-05	0.00132859	0.592208
1338	Ckap2l	447.46	-2.77429	0.898571	-3.08744	0.00201885	0.0157399	1.55584
142	Mtmr4	899.041	-2.78434	0.416019	-6.69281	2.18927e-11	1.08136e-09	2.31398
1074	Hemk1	66.28	-2.78694	0.784545	-3.5523	0.000381873	0.00669268	0.86227
249	Cpd	531.556	-2.78844	0.488316	-5.71033	1.12757e-08	4.61711e-07	1.59182
1545	Gpc1	253.221	-2.79272	0.938031	-2.97722	0.00290875	0.0260496	1.17299
517	Kif22	283.376	-2.7953	0.610372	-4.57966	4.65728e-06	0.000111085	1.31614
555	D5Ertd605e	82.6845	-2.81276	0.618746	-4.5459	5.47007e-06	0.000185513	0.86227
237	Myo6	566.692	-2.81427	0.491329	-5.72789	1.01689e-08	3.08267e-07	2.25901
240	Ncapg2	397.813	-2.8172	0.486253	-5.79369	6.88557e-09	3.5737e-07	1.30295
1799	Kntc1	70.9591	-2.81886	0.97166	-2.90108	0.0037188	0.0440265	0.762037
695	Pram1	257.271	-2.83105	0.689162	-4.10796	3.99164e-05	0.000708242	1.31614
1265	Slc7a11	234.577	-2.83142	0.879495	-3.21937	0.00128471	0.0125009	1.31854
1553	Itgb4	595.654	-2.83432	1.03015	-2.75137	0.00593469	0.0262515	2.36108
95	Hvcn1	1150.29	-2.84284	0.374284	-7.5954	3.06842e-14	2.28139e-12	2.29779
1073	Eid2	33.5479	-2.84471	0.798928	-3.56066	0.000369926	0.00669268	0.837309
1212	Derl3	33.6327	-2.84931	0.838509	-3.39807	0.000678637	0.0108535	0.837309
1505	Ctnnal1	262.767	-2.86039	0.959735	-2.98039	0.0028788	0.0238268	1.30295
157	Ppap2a	1146.69	-2.86051	0.441793	-6.47476	9.4963e-11	4.44343e-09	2.2093
1430	Rai14	70.7197	-2.86157	0.892851	-3.20498	0.00135071	0.0201172	0.762037
1608	Ablim1	183.092	-2.86183	0.929605	-3.07854	0.00208016	0.0296986	0.70696
1347	Fam131a	80.4838	-2.86591	0.883095	-3.24531	0.00117324	0.0161788	0.873759
814	Dnase1l3	230.394	-2.86714	0.745804	-3.84437	0.000120864	0.00184953	1.30295
1087	Senp8	74.653	-2.87045	0.794057	-3.61492	0.000300443	0.00730484	0.614102
238	Rapgef5	274.623	-2.88178	0.495227	-5.81911	5.91602e-09	3.09629e-07	1.30295
606	Plk1	348.578	-2.88435	0.667555	-4.32077	1.55487e-05	0.000319604	1.30295
1350	Anln	371.956	-2.88462	0.922114	-3.12827	0.00175839	0.0162245	1.30295
1650	Cenpf	213.208	-2.89268	0.993499	-2.91161	0.00359569	0.0322782	1.09574
910	Cdca2	125.176	-2.90301	0.766366	-3.78801	0.000151856	0.00314098	0.86227
439	Cdk1	451.232	-2.90995	0.605949	-4.80231	1.56847e-06	4.21475e-05	1.37581
226	Pdpn	96.9808	-2.91852	0.487559	-5.98599	2.15081e-09	2.02692e-07	0.762037
1843	Tpm2	101.322	-2.937	0.997386	-2.9447	0.00323273	0.0480894	0.592208
1084	Cdkl2	104.156	-2.9371	0.809729	-3.62726	0.000286447	0.00724202	0.592208
595	Slfn9	205.421	-2.93743	0.668279	-4.39551	1.10514e-05	0.000280621	1.07423
1502	Rnf43	112.582	-2.94418	0.936773	-3.1429	0.00167283	0.0237064	0.762037
826	Trim59	376.094	-2.96659	0.785283	-3.77773	0.000158264	0.00199448	1.55584
1612	Mpp7	60.2679	-2.97637	0.974922	-3.05293	0.00226619	0.030172	0.756216
502	Tmem119	218.403	-2.98437	0.640316	-4.66078	3.15016e-06	9.29478e-05	1.09574
746	Kif11	353.648	-2.98929	0.761338	-3.92637	8.62383e-05	0.00117707	1.59182
1865	Pask	57.3378	-3.00175	1.0658	-2.81642	0.00485628	0.0497908	0.847869
9	Paqr4	1168.7	-3.00181	0.21965	-13.6664	1.61277e-42	1.26572e-39	2.29779
177	P2ry10	842.68	-3.00695	0.480543	-6.25741	3.91428e-10	1.52015e-08	2.36108
1253	Tvp23a	57.0377	-3.00815	0.895261	-3.36008	0.000779188	0.0120538	0.837309
1600	Syt9	388.8	-3.02446	1.06698	-2.83459	0.00458846	0.0292396	1.59182
762	Ccne2	69.1741	-3.02583	0.734497	-4.1196	3.79532e-05	0.00131635	0.614102
496	Serpinb9	500.048	-3.03536	0.659585	-4.60192	4.18611e-06	8.78635e-05	1.55584
7	F11r	1903.43	-3.05589	0.21536	-14.1897	1.06133e-45	1.11382e-42	2.2093
235	Rad51ap1	159.878	-3.06091	0.522505	-5.85815	4.68051e-09	2.95518e-07	1.09574
967	Krtcap3	129.759	-3.06196	0.80699	-3.7943	0.000148061	0.00404663	0.614102
153	Galnt12	579.541	-3.06335	0.466297	-6.56953	5.04731e-11	2.29223e-09	2.33576
511	Amacr	174.11	-3.06693	0.660725	-4.64176	3.45457e-06	0.000101397	1.08209
955	Itpr3	177.986	-3.0813	0.839525	-3.67029	0.000242276	0.0038329	1.07423
170	Cep170b	441.464	-3.08336	0.481062	-6.40948	1.46018e-10	8.96006e-09	1.55584
154	Il7r	1108.35	-3.08723	0.470276	-6.56471	5.21332e-11	2.39247e-09	2.28168
270	Ccnb1	766.313	-3.09942	0.563928	-5.49613	3.88208e-08	1.033e-06	2.25901
1538	Cav1	617.354	-3.10145	1.12081	-2.76715	0.00565485	0.0252739	2.36108
1363	Rad54b	70.6933	-3.11922	0.966525	-3.22725	0.00124985	0.0170329	0.873759
1773	Elmo3	74.7463	-3.15802	1.09692	-2.87898	0.00398969	0.0423781	0.86227
1526	Scin	444.868	-3.15813	1.0644	-2.96704	0.00300678	0.0245435	1.30295
1169	Capns2	614.98	-3.16132	1.00097	-3.15825	0.00158722	0.00975487	2.25901
283	H2-Oa	214.353	-3.1685	0.567882	-5.5795	2.41216e-08	1.33656e-06	1.04066
708	Nccrp1	118.288	-3.18354	0.751118	-4.2384	2.25114e-05	0.000840326	0.614102
778	Marveld2	353.823	-3.1848	0.822472	-3.87223	0.000107842	0.00144598	1.55584
302	Fam135a	868.175	-3.18807	0.596137	-5.34788	8.89892e-08	2.11705e-06	2.25901
1009	5830473C10Rik	145.521	-3.19522	0.886013	-3.60629	0.000310611	0.00480102	1.04066
1478	Trp63	951.478	-3.19802	1.13282	-2.82306	0.00475684	0.0221106	2.36108
231	Tbc1d4	2363.96	-3.20706	0.557789	-5.74959	8.94614e-09	2.75479e-07	2.28168
1380	S100a16	609.262	-3.21606	1.10175	-2.91905	0.00351099	0.0174874	2.36108
222	Cyp4f37	1749.44	-3.22417	0.55448	-5.81477	6.07156e-09	1.94541e-07	2.28168
1174	Cxadr	410.407	-3.22519	0.98702	-3.2676	0.00108464	0.00984185	1.52356
1744	Slc16a9	75.5197	-3.22697	1.09706	-2.94148	0.00326647	0.039891	0.762037
1260	Ptprf	424.196	-3.2276	1.01474	-3.1807	0.00146918	0.0124211	1.52356
1820	Tmem229a	77.0376	-3.23752	1.12127	-2.88737	0.00388478	0.0454609	0.762037
1736	Cdc25c	112.519	-3.24609	1.1157	-2.90945	0.0036206	0.039256	0.86227
216	Top2a	844.211	-3.2542	0.554496	-5.86875	4.39101e-09	1.42584e-07	2.31398
1399	Tnfsf8	99.7447	-3.25506	0.985755	-3.3021	0.000959641	0.0181409	0.614102
920	Cacnb2	301.652	-3.26049	0.881813	-3.69749	0.000217744	0.00339584	1.13117
76	Ppfibp1	762.611	-3.27568	0.408758	-8.01375	1.11264e-15	1.02684e-13	2.31398
169	Echdc1	66.9909	-3.27575	0.503749	-6.50274	7.88678e-11	8.66841e-09	0.873759
728	Stap2	195.341	-3.28923	0.811873	-4.05141	5.09092e-05	0.00104886	1.08209
608	Emp2	1700.87	-3.29725	0.786736	-4.19105	2.77666e-05	0.000322573	2.29779
475	Tespa1	222.474	-3.29787	0.695121	-4.74431	2.0922e-06	6.52411e-05	1.09574
1708	Fignl1	222.901	-3.30474	1.15354	-2.86487	0.0041718	0.0366326	1.08209
1735	Dmd	111.792	-3.30612	1.0967	-3.01461	0.0025731	0.0391954	0.614102
1359	Aspm	188.341	-3.31003	1.04483	-3.168	0.00153493	0.0167293	1.09574
642	Tnfsf13b	243.758	-3.31356	0.78458	-4.22335	2.40699e-05	0.000462331	1.31614
310	Prc1	612.601	-3.31451	0.625063	-5.30269	1.1411e-07	2.50539e-06	2.38454
369	Slc30a4	1114.75	-3.31926	0.655531	-5.06348	4.11681e-07	8.58074e-06	2.11022
1699	Azin2	27.6161	-3.32914	1.13087	-2.94386	0.00324143	0.0359102	0.86227
585	Kif20a	322.203	-3.33134	0.763083	-4.36563	1.26756e-05	0.000266709	1.31854
449	Dnal1	215.078	-3.34109	0.694809	-4.80865	1.51956e-06	5.07606e-05	1.08209
54	Cd276	458.063	-3.34255	0.383321	-8.71997	2.78269e-18	5.25406e-16	1.59182
743	Hr	593.19	-3.34974	0.871681	-3.84284	0.000121617	0.00114806	2.31398
1715	Ccdc3	358.267	-3.35293	1.20623	-2.77967	0.00544144	0.0374072	1.37581
674	Zbtb8a	118.914	-3.35781	0.776967	-4.32169	1.54836e-05	0.000607141	0.614102
1671	Chek1	50.2524	-3.35903	1.12917	-2.97478	0.002932	0.0340111	0.837309
366	Hip1r	230.897	-3.36294	0.646645	-5.20059	1.98654e-07	7.51001e-06	1.17299
713	Kif4	171.922	-3.36877	0.823347	-4.09155	4.28493e-05	0.000890153	1.09574
1801	Cd200	60.5847	-3.38724	1.18447	-2.8597	0.00424049	0.0443177	0.86227
1720	Elovl4	325.993	-3.39446	1.19999	-2.82873	0.00467337	0.0375946	1.17299
756	Ska2	116.665	-3.4038	0.839882	-4.05271	5.06277e-05	0.0012605	0.86227
516	Ppp1r13l	159.945	-3.40399	0.735414	-4.62867	3.68025e-06	0.000107757	1.07423
1479	Glt28d2	79.5977	-3.40807	1.08822	-3.1318	0.00173737	0.0221106	0.86227
1824	Stra6l	32.6376	-3.43683	1.19086	-2.886	0.0039017	0.0459094	0.756216
664	Dkkl1	159.315	-3.43905	0.797303	-4.31336	1.60792e-05	0.000555929	0.70696
402	Fbxo5	165.474	-3.43915	0.68967	-4.98666	6.14335e-07	2.30887e-05	1.07423
974	Krt15	6835.94	-3.43957	0.998429	-3.44499	0.000571089	0.00417071	2.28168
191	Zmynd15	529.566	-3.44204	0.557021	-6.17938	6.43522e-10	3.43522e-08	1.59182
833	Il20rb	455.479	-3.44208	0.911354	-3.77689	0.000158801	0.0020308	1.52356
922	Acpp	407.518	-3.45018	0.953186	-3.61963	0.000295024	0.00340867	1.52356
28	Pdlim7	578.093	-3.49314	0.333194	-10.4838	1.02534e-25	2.56845e-23	2.31398
1832	Gramd1c	48.5845	-3.49503	1.21385	-2.87928	0.00398585	0.0466947	0.756216
1831	Tmem54	92.6576	-3.49717	1.23193	-2.83879	0.00452856	0.0465529	0.86227
508	Spns3	241.891	-3.49998	0.759073	-4.61086	4.01014e-06	9.83298e-05	1.30295
1094	Nudt17	61.9794	-3.50226	0.99588	-3.51675	0.000436867	0.00751634	0.86227
1043	Slc1a4	250.75	-3.51201	1.00518	-3.49391	0.000476	0.00561758	1.31854
35	Cd72	4712.17	-3.52516	0.348091	-10.1271	4.18848e-24	8.79128e-22	2.2093
821	Tspan8	924.95	-3.5284	0.958773	-3.68012	0.000233127	0.00195189	2.36108
328	Rrm2	761.375	-3.53785	0.677668	-5.22062	1.78329e-07	3.73727e-06	2.36108
309	Arhgef40	325.048	-3.53974	0.653062	-5.42022	5.95259e-08	2.39959e-06	1.30295
1011	Dbn1	103.737	-3.55114	0.972247	-3.65251	0.000259691	0.00483482	0.86227
1271	Nek2	183.252	-3.56208	1.08963	-3.26908	0.00107899	0.0127328	1.08209
935	Mical2	115.251	-3.57536	0.930264	-3.84339	0.000121348	0.00355685	0.592208
931	Nuf2	170.072	-3.579	0.967958	-3.69747	0.000217757	0.00350136	1.08209
1707	Art4	121.73	-3.58618	1.17541	-3.05101	0.00228076	0.0366176	0.592208
1593	AA467197	668.836	-3.58621	1.31655	-2.72395	0.00645069	0.0284021	2.31398
134	Aldoc	576.952	-3.59497	0.528443	-6.80295	1.02499e-11	5.31502e-10	2.33576
1275	2410137M14Rik	130.723	-3.59801	1.04866	-3.43106	0.000601218	0.0129231	0.592208
1634	Pou2f3	223.337	-3.60063	1.22553	-2.93802	0.00330313	0.0315269	1.04066
8	Cd9	9163.45	-3.6074	0.259644	-13.8937	6.91979e-44	6.10959e-41	2.29779
242	Nusap1	464.584	-3.60964	0.628356	-5.74457	9.21523e-09	3.88253e-07	1.59182
1611	Aim1l	29.9877	-3.60984	1.19682	-3.0162	0.00255965	0.0299061	0.86227
1769	Gyltl1b	281.986	-3.61634	1.2943	-2.79404	0.00520537	0.0422195	1.13117
1555	Rragb	49.4592	-3.63006	1.18459	-3.0644	0.00218107	0.0263311	0.864547
932	Anxa8	2836.97	-3.63373	1.03108	-3.52421	0.000424746	0.00350136	2.11022
1590	Mtss1l	59.2851	-3.64408	1.18374	-3.07843	0.00208094	0.0280889	0.756216
121	Tgfbr1	1159.49	-3.64465	0.517778	-7.03901	1.93608e-12	1.13816e-10	2.28168
27	Tspan9	601.508	-3.65821	0.348374	-10.5008	8.56581e-26	2.27932e-23	2.25901
427	Ect2	301.579	-3.67023	0.754256	-4.86603	1.13864e-06	3.28832e-05	1.31614
1602	D430020J02Rik	64.4599	-3.67188	1.2122	-3.02911	0.00245274	0.0293005	0.847869
1144	Src	99.3142	-3.67379	1.0315	-3.56159	0.000368615	0.00883061	0.592208
486	Ppm1n	145.492	-3.67464	0.779224	-4.71577	2.40796e-06	7.72717e-05	1.04066
757	Snn	49.0445	-3.68404	0.907605	-4.05907	4.92679e-05	0.00126154	0.837309
1755	Efna3	91.1507	-3.69347	1.26137	-2.92815	0.0034099	0.041378	0.762037
866	Sdc2	216.176	-3.70696	0.973146	-3.80926	0.000139386	0.00238403	1.09574
1371	BC055324	35.8628	-3.70875	1.15031	-3.22413	0.00126355	0.0173473	0.86227
122	Ccna2	655.712	-3.71439	0.529088	-7.02035	2.21311e-12	1.23469e-10	2.38454
1000	Prr11	65.3825	-3.71586	0.990678	-3.75082	0.000176256	0.00465358	0.614102
92	Pxdc1	1458.3	-3.72558	0.485143	-7.67934	1.59909e-14	1.3979e-12	2.01802
26	Acap1	1010.93	-3.72959	0.348239	-10.7099	9.1499e-27	2.46833e-24	2.31398
176	Plekhg5	1298.46	-3.74045	0.594687	-6.28978	3.17922e-10	1.2759e-08	2.29779
453	B3gnt7	180.775	-3.74172	0.778961	-4.80348	1.55932e-06	5.16286e-05	1.08209
62	Net1	1532.48	-3.7418	0.444275	-8.42225	3.69312e-17	4.23707e-15	2.28168
993	Fgd1	70.5765	-3.74527	1.01845	-3.67743	0.000235593	0.00446568	0.86227
806	Pbk	324.985	-3.74864	0.964771	-3.88552	0.000102111	0.00175291	1.17299
1606	Kif14	62.6856	-3.74944	1.22509	-3.06054	0.00220938	0.0295256	0.756216
1496	Map6	93.794	-3.75765	1.20791	-3.11087	0.00186537	0.0231612	0.873759
1615	Sema3d	341.687	-3.76307	1.28592	-2.92636	0.00342952	0.0304684	1.13117
630	Tmem231	151.293	-3.76357	0.874323	-4.30455	1.67325e-05	0.000414684	1.04066
549	Gm11545	282.284	-3.76436	0.843459	-4.46301	8.08174e-06	0.0001812	1.31854
1005	Ankle1	45.8091	-3.77694	1.03138	-3.66203	0.000250224	0.00476598	0.847869
832	Gm19434	116.333	-3.78077	0.957853	-3.94713	7.9093e-05	0.0020259	0.762037
986	Plekha7	236.349	-3.78605	1.04982	-3.60637	0.000310509	0.00435733	1.17299
1844	Foxq1	164.002	-3.79205	1.31258	-2.88899	0.00386478	0.0480897	0.70696
1306	Klc3	104.594	-3.79595	1.15496	-3.28666	0.00101385	0.0144197	0.873759
1156	Melk	200.502	-3.79862	1.12585	-3.37401	0.000740823	0.00950002	1.09574
114	Pole	188.42	-3.80575	0.522799	-7.27956	3.34902e-13	4.58164e-11	1.04066
1810	Mab21l3	33.582	-3.80977	1.33593	-2.85176	0.00434772	0.0450686	0.864547
881	Trim29	1329.93	-3.81717	1.06002	-3.60102	0.000316972	0.00264307	2.2093
1800	Tfap2b	117.776	-3.82489	1.28395	-2.97899	0.00289201	0.0440323	0.592208
1520	Esrp2	102.37	-3.82562	1.23425	-3.09954	0.00193821	0.0240012	0.86227
1069	Smoc2	622.865	-3.82624	1.16337	-3.28894	0.00100566	0.00659832	2.31398
384	Hmmr	180.251	-3.83735	0.751523	-5.10609	3.28886e-07	1.33574e-05	1.04066
703	Inpp4b	226.113	-3.84267	0.943144	-4.07432	4.61489e-05	0.000809508	1.31614
82	Kynu	338.654	-3.8447	0.482518	-7.96799	1.61272e-15	2.42527e-13	1.31614
277	Traf4	187.887	-3.84633	0.686536	-5.60251	2.11264e-08	1.18947e-06	1.04066
485	Aff3	144.277	-3.85233	0.817617	-4.71165	2.45719e-06	7.65449e-05	1.07423
723	Rab23	64.1082	-3.86748	0.938097	-4.12269	3.74474e-05	0.000974896	0.86227
1523	Rapgefl1	125.596	-3.87311	1.20808	-3.20601	0.00134589	0.0242189	0.592208
1436	Ctsw	56.5029	-3.87362	1.22168	-3.17072	0.0015206	0.0202589	0.847869
1222	Ephb6	203.883	-3.87526	1.16943	-3.3138	0.000920385	0.0111469	1.09574
1340	Chrnb1	34.0794	-3.88147	1.17829	-3.29415	0.000987187	0.0157908	0.756216
1693	Eps8l2	145.07	-3.88719	1.34558	-2.88886	0.0038664	0.0356203	1.04066
1365	Sgol2a	86.0224	-3.88849	1.20391	-3.22987	0.00123846	0.0170775	0.86227
819	Dsp	1228.52	-3.8935	1.04634	-3.72108	0.000198373	0.00194563	2.01802
841	Gdpd2	602.233	-3.89379	1.06484	-3.65668	0.000255506	0.00211104	2.33576
1239	Camkk1	141.606	-3.90774	1.18442	-3.29927	0.000969357	0.0117346	1.08209
40	St14	899.547	-3.9229	0.411697	-9.52862	1.59393e-21	2.76885e-19	2.33576
1709	Slc6a9	120.129	-3.93409	1.28964	-3.05053	0.00228436	0.0366326	0.592208
150	Fads2	219.709	-3.93954	0.585218	-6.73176	1.67622e-11	1.7428e-09	1.04066
1324	Mfsd2a	66.5011	-3.94705	1.17221	-3.36719	0.000759375	0.0151582	0.614102
745	Notch4	153.513	-3.94864	0.97958	-4.03095	5.55512e-05	0.00116291	1.04066
1565	Fam89a	23.1169	-3.95911	1.29516	-3.05684	0.00223686	0.0269187	0.86227
750	Abhd6	84.2451	-3.96893	0.976769	-4.06332	4.83788e-05	0.00121414	0.86227
1807	Gen1	23.3003	-3.97096	1.38801	-2.86091	0.00422428	0.0447491	0.847869
490	Synpo	114.53	-3.97526	0.83336	-4.77016	1.8408e-06	8.00116e-05	0.762037
498	Tmc8	20.8109	-3.99883	0.792695	-5.0446	4.54465e-07	8.85833e-05	0.166865
541	Flnb	257.835	-3.99902	0.888825	-4.49922	6.82029e-06	0.000174433	1.17299
915	Tnfrsf19	674.214	-3.99912	1.13631	-3.51938	0.000432556	0.00324959	2.36108
1726	Yap1	117.403	-4.0055	1.32567	-3.02148	0.00251539	0.0385162	0.614102
1321	Sema4f	92.8868	-4.00718	1.22348	-3.27523	0.00105577	0.0150375	0.86227
1320	Bbox1	141.818	-4.01804	1.20632	-3.33081	0.000865933	0.0150375	0.70696
102	Cadm1	456.352	-4.02399	0.539576	-7.4577	8.80438e-14	9.00436e-12	1.55584
1635	Slc2a12	206.73	-4.03906	1.32212	-3.05499	0.00225065	0.031602	0.70696
1299	Wnt7b	167.857	-4.04006	1.2421	-3.25259	0.00114359	0.0137299	1.04066
594	Esco2	149.493	-4.04203	0.91806	-4.4028	1.06865e-05	0.000280579	1.04066
1439	Galnt3	65.6094	-4.04758	1.27886	-3.165	0.00155084	0.0202853	0.86227
1066	Akap5	94.6554	-4.05045	1.12733	-3.59297	0.00032693	0.00653192	0.762037
1279	Brca1	63.578	-4.05273	1.20557	-3.36166	0.000774752	0.0129952	0.756216
1428	Chit1	174.467	-4.06495	1.30812	-3.10748	0.00188692	0.0199639	1.07423
363	H1fx	37.289	-4.06542	0.767688	-5.29567	1.18584e-07	7.01119e-06	0.756216
23	Rtn1	1009.23	-4.07513	0.368875	-11.0475	2.25497e-28	6.67307e-26	2.38454
545	Efna1	263.141	-4.07997	0.912704	-4.4702	7.81483e-06	0.000178613	1.30295
527	Mt3	27.1034	-4.08894	0.884136	-4.62479	3.74978e-06	0.000133928	0.86227
538	Iqgap3	160.9	-4.1222	0.910366	-4.52807	5.9526e-06	0.00016595	1.08209
797	Capn3	76.5674	-4.12776	1.03853	-3.9746	7.04972e-05	0.00166495	0.86227
16	Spint1	3049.65	-4.13557	0.332484	-12.4384	1.61674e-35	7.18762e-33	2.28168
178	Myo1b	505.129	-4.14612	0.654322	-6.33652	2.35009e-10	1.55748e-08	1.37581
1745	Adgrf4	98.0159	-4.16079	1.38369	-3.00702	0.00263819	0.0399566	0.614102
1318	Xcl1	31.0133	-4.16824	1.27298	-3.2744	0.00105886	0.0150375	0.864547
108	Spsb1	329.942	-4.17531	0.56489	-7.39137	1.45327e-13	1.86185e-11	1.17299
535	Rhof	155.753	-4.18922	0.920557	-4.55075	5.34563e-06	0.000155831	1.04066
656	Tspan2	402.793	-4.21802	1.01797	-4.14354	3.41981e-05	0.000531523	1.59182
715	Pmepa1	204.964	-4.22072	1.0316	-4.09145	4.28692e-05	0.000905857	1.07423
66	Hpgds	7025.47	-4.2379	0.509477	-8.31813	8.93583e-17	9.63065e-15	2.28168
649	Serpinb5	924.888	-4.25419	1.04408	-4.07458	4.60977e-05	0.000510307	2.25901
1388	Sdcbp2	46.2131	-4.25576	1.32478	-3.21243	0.00131617	0.0178142	0.864547
1205	Aldh3b2	162.69	-4.27771	1.28243	-3.33563	0.000851078	0.0106709	1.07423
543	Bub1	225.063	-4.2798	0.946894	-4.51983	6.18894e-06	0.000177756	1.04066
544	Efnb3	194.547	-4.28837	0.950773	-4.51041	6.47028e-06	0.000178393	1.08209
818	Fcgbp	3037.66	-4.29154	1.15645	-3.71097	0.000206468	0.00194128	2.11022
459	Rin1	175.115	-4.29263	0.897694	-4.78184	1.73694e-06	5.67579e-05	1.08209
1441	Eif2s3y	108.497	-4.29341	1.34169	-3.20001	0.00137425	0.0203116	0.762037
29	Pald1	1191.07	-4.29807	0.411016	-10.4572	1.35816e-25	3.44046e-23	2.2093
1187	Mettl15	47.6307	-4.31295	1.26244	-3.41637	0.000634621	0.0100548	0.86227
768	Rgs11	132.758	-4.31445	1.06293	-4.059	4.92828e-05	0.00136494	0.762037
143	Dmwd	311.815	-4.3237	0.639451	-6.76158	1.36493e-11	1.17704e-09	1.31614
67	Lrrc16a	488.673	-4.32474	0.516739	-8.3693	5.79639e-17	1.02057e-14	1.37581
635	Tmem45a	471.051	-4.35081	1.02823	-4.23134	2.323e-05	0.000431553	1.37581
1160	Tuba8	33.3105	-4.35559	1.2671	-3.43745	0.000587214	0.00951619	0.86227
1138	Plxna2	52.5344	-4.36617	1.25785	-3.47115	0.00051824	0.00854907	0.864547
1123	Ccdc120	37.2167	-4.36815	1.2482	-3.49957	0.000466011	0.00804357	0.837309
1086	Cst6	140.447	-4.39158	1.26341	-3.47597	0.000509013	0.00730484	1.04066
885	S100a14	425.453	-4.40068	1.19372	-3.68653	0.00022733	0.00273635	1.52356
1432	Endou	25.8883	-4.40813	1.39165	-3.16756	0.00153723	0.0201468	0.864547
213	Kremen2	420.145	-4.41138	0.738432	-5.97398	2.31531e-09	1.2823e-07	1.37581
752	Fam83g	373.265	-4.4318	1.11802	-3.96398	7.37097e-05	0.00122095	1.30295
897	Sostdc1	398.387	-4.43196	1.20783	-3.66935	0.00024317	0.00288786	1.52356
1199	Ppp1r14c	257.865	-4.4392	1.33472	-3.32593	0.000881249	0.0105393	1.13117
1111	Epb4.1l3	96.252	-4.44196	1.27006	-3.49744	0.000469739	0.00785361	0.873759
900	Tlx1	152.29	-4.45579	1.18879	-3.74817	0.000178131	0.00293162	1.09574
611	Krt14	35050.8	-4.4615	1.06144	-4.20326	2.63097e-05	0.00033118	2.11022
1153	Cspg4	59.5264	-4.46355	1.29365	-3.45037	0.000559824	0.00941142	0.837309
221	Atp8b1	249.332	-4.46705	0.752859	-5.93344	2.96644e-09	1.9259e-07	1.13117
842	Calm5	279.595	-4.46872	1.17624	-3.79916	0.000145188	0.00212248	1.31854
1601	Golga7b	11.535	-4.47053	1.30849	-3.41655	0.000634198	0.0292961	0.219453
478	Col17a1	3319.51	-4.47771	0.976939	-4.58341	4.57453e-06	7.03044e-05	2.2093
531	Kalrn	77.9765	-4.49543	0.961125	-4.67725	2.90744e-06	0.000144709	0.614102
1014	Bcl11b	171.202	-4.49717	1.25137	-3.5938	0.000325887	0.00485566	1.07423
883	Esrp1	316.176	-4.50175	1.19507	-3.76694	0.000165259	0.00268531	1.13117
740	Dapl1	324.354	-4.50531	1.13178	-3.98074	6.8701e-05	0.00114297	1.31614
579	Krt5	21650.6	-4.52619	1.06104	-4.26579	1.99193e-05	0.000252732	2.2093
759	Fxyd3	549.592	-4.53548	1.16	-3.90989	9.23379e-05	0.00129597	1.52356
1135	Clip4	79.8588	-4.54503	1.31005	-3.46937	0.000521687	0.0085377	0.873759
1254	Skint9	35.9764	-4.54945	1.35613	-3.35474	0.000794403	0.0121264	0.847869
86	Slc16a14	333.664	-4.55656	0.583628	-7.8073	5.84258e-15	8.36244e-13	1.31854
480	Stk32c	93.5089	-4.56201	0.95061	-4.79903	1.59432e-06	7.08154e-05	0.762037
859	4930512J16Rik	111.134	-4.56409	1.15003	-3.96867	7.22741e-05	0.00230586	0.592208
418	Serinc2	547.391	-4.57106	0.941214	-4.85655	1.19446e-06	2.91352e-05	1.59182
300	Acot6	115.866	-4.59103	0.831194	-5.52341	3.32481e-08	2.0586e-06	0.873759
1632	Chac1	12.8069	-4.59744	1.3533	-3.3972	0.000680783	0.0314822	0.214964
761	Tmem30b	156.342	-4.59856	1.15006	-3.99853	6.37369e-05	0.00130621	1.04066
5	Rgs12	1291.67	-4.62112	0.283962	-16.2737	1.51609e-59	2.33209e-56	2.11022
887	Krt17	216.734	-4.62376	1.22308	-3.78042	0.000156567	0.00275286	1.04066
964	St5	64.9648	-4.63258	1.24654	-3.71636	0.000202111	0.00394628	0.86227
889	Mt4	124.09	-4.63377	1.21135	-3.82529	0.000130621	0.00276558	0.86227
600	Clca3a2	2139.26	-4.6348	1.0985	-4.2192	2.45174e-05	0.000299919	2.2093
798	Anks6	52.0992	-4.63617	1.16706	-3.97251	7.11186e-05	0.00167306	0.864547
1071	Zfp759	31.2092	-4.63786	1.29308	-3.58668	0.000334913	0.00669268	0.756216
873	Speg	32.5274	-4.64454	1.20364	-3.85874	0.000113972	0.00249904	0.847869
14	Itgax	2299.84	-4.66016	0.367231	-12.69	6.71952e-37	3.69148e-34	2.11022
45	Spint2	898.829	-4.66193	0.51456	-9.06005	1.30395e-19	1.97225e-17	2.38454
1277	Orm1	12.2333	-4.66638	1.26262	-3.6958	0.000219197	0.0129598	0.214964
853	Ackr4	208.58	-4.67202	1.22003	-3.82943	0.00012844	0.0022303	1.09574
884	Prom2	258.674	-4.68268	1.25672	-3.7261	0.000194462	0.00270775	1.31854
992	Zdhhc2	41.7634	-4.68604	1.27377	-3.67889	0.000234255	0.00444481	0.86227
1106	Stfa3	77.5918	-4.71135	1.34431	-3.50467	0.00045718	0.00778049	0.86227
653	Kit	105.364	-4.71136	1.0917	-4.31563	1.59152e-05	0.000519088	0.762037
690	Itgad	36.9844	-4.71279	1.11715	-4.21858	2.45842e-05	0.000682018	0.847869
1051	Tmem52b	24.7542	-4.71383	1.31562	-3.58298	0.000339693	0.00606755	0.864547
1528	Ttc30a1	20.1782	-4.72564	1.35724	-3.48181	0.000498045	0.0246093	0.214964
401	Sema6d	238.204	-4.72898	0.955378	-4.94985	7.42704e-07	2.27981e-05	1.31854
1562	Gm8221	18.437	-4.75641	1.37794	-3.45182	0.000556813	0.0269142	0.214964
344	Sall2	241.712	-4.77544	0.911115	-5.24131	1.59437e-07	5.6988e-06	1.31614
972	Hgfac	27.3113	-4.79319	1.29531	-3.70043	0.000215235	0.00416794	0.86227
705	Wnt4	300.745	-4.81834	1.17299	-4.10773	3.99567e-05	0.000813185	1.13117
131	Sec14l2	122.897	-4.82289	0.685015	-7.04056	1.9147e-12	3.11295e-10	0.762037
1487	Ifnlr1	35.4113	-4.82497	1.5253	-3.16329	0.00155998	0.0225154	0.756216
736	2010300C02Rik	118.798	-4.8309	1.15961	-4.16596	3.10046e-05	0.00111183	0.614102
615	Pard6b	63.5208	-4.8343	1.10064	-4.39227	1.12172e-05	0.000353542	0.837309
817	Hook1	105.249	-4.8348	1.22964	-3.93189	8.42793e-05	0.00194128	0.86227
868	Dsg3	209.742	-4.84992	1.2732	-3.80924	0.000139395	0.00240868	1.08209
18	Ptgs1	6441.95	-4.86776	0.400431	-12.1563	5.31076e-34	2.16744e-31	2.2093
1031	Ly6g6c	146.318	-4.86801	1.32519	-3.67345	0.000239298	0.00532848	0.70696
289	Nrbp2	164.318	-4.91764	0.890384	-5.52305	3.33156e-08	1.73966e-06	1.07423
25	Fads3	1677.77	-4.92354	0.453442	-10.8582	1.82407e-27	5.61166e-25	2.11022
748	Lamc2	299.88	-4.92515	1.23246	-3.9962	6.43685e-05	0.00119068	1.17299
781	Cbx2	44.4545	-4.9302	1.22105	-4.03768	5.39833e-05	0.00148348	0.756216
482	Perp	6774.85	-4.93194	1.07934	-4.56941	4.89106e-06	7.21806e-05	2.28168
473	Lgals7	1152.51	-4.94761	1.07452	-4.60447	4.13527e-06	6.42254e-05	2.2093
650	Zfp366	82.4889	-4.96645	1.14971	-4.31976	1.56199e-05	0.000510307	0.762037
682	Cd3g	109.911	-4.98251	1.15522	-4.31302	1.61036e-05	0.000647117	0.592208
159	H2-M5	1404.86	-4.99941	0.775149	-6.44961	1.12138e-10	4.98153e-09	2.29779
466	Stau2	103.986	-5.02474	1.03136	-4.87195	1.10503e-06	6.26711e-05	0.614102
373	Diap3	44.8386	-5.06257	0.971615	-5.21047	1.88362e-07	9.48013e-06	0.864547
376	Urah	440.983	-5.07889	0.993621	-5.1115	3.19615e-07	1.05884e-05	1.30295
515	Ccl17	3212.83	-5.11419	1.1369	-4.49837	6.84774e-06	0.000106938	2.01802
561	Oas1f	225.277	-5.14093	1.14757	-4.47985	7.46965e-06	0.000201167	1.07423
521	Lad1	399.554	-5.14978	1.12854	-4.56323	5.03717e-06	0.000120431	1.30295
633	Dsg1a	746.579	-5.15672	1.25332	-4.11446	3.88091e-05	0.000421441	2.36108
574	Tcaf2	354.476	-5.16078	1.17735	-4.38339	1.16849e-05	0.000240143	1.37581
903	Defb6	90.7969	-5.1925	1.33353	-3.89381	9.86838e-05	0.00299385	0.592208
893	Il2rb	26.4228	-5.20982	1.36111	-3.82763	0.000129385	0.00280844	0.837309
367	Ly6d	5383.86	-5.21603	1.02797	-5.07411	3.89321e-07	7.79301e-06	2.2093
683	Clca2	193.279	-5.21846	1.25021	-4.17406	2.99222e-05	0.000648908	1.09574
83	P2rx5	303.483	-5.23144	0.660333	-7.92242	2.32927e-15	3.45436e-13	1.31854
892	Susd4	21.7165	-5.27522	1.38083	-3.82032	0.000133278	0.00280495	0.864547
78	F2rl2	1004.36	-5.27643	0.662652	-7.9626	1.68466e-15	1.47004e-13	2.38454
50	Cyp2s1	280.398	-5.2768	0.590338	-8.93861	3.94089e-19	1.09055e-16	1.17299
619	Edil3	110.234	-5.29085	1.1878	-4.45433	8.41563e-06	0.000359314	0.614102
730	Slc7a2	541.169	-5.2948	1.33645	-3.96184	7.43741e-05	0.0010628	1.55584
244	Smtnl2	236.78	-5.30249	0.920263	-5.76193	8.31575e-09	4.17794e-07	1.31854
675	Mtmr7	61.1171	-5.3115	1.25157	-4.24387	2.19698e-05	0.000612629	0.86227
340	Fscn1	133.501	-5.32964	0.989215	-5.38775	7.13453e-08	4.81737e-06	0.70696
460	Serpinb3b	210.486	-5.33267	1.11521	-4.78175	1.73778e-06	5.70764e-05	1.07423
437	Actn1	54.3041	-5.33333	1.08569	-4.9124	8.99681e-07	3.99062e-05	0.837309
339	Dsc3	1905.93	-5.33712	1.02528	-5.20552	1.9345e-07	4.58945e-06	2.01802
438	Pkp1	1052.14	-5.33779	1.13299	-4.71124	2.46219e-06	3.99864e-05	2.28168
518	Apol7c	138.596	-5.35302	1.15969	-4.61589	3.91421e-06	0.000113336	1.08209
590	Mmp12	3393.29	-5.38722	1.26361	-4.26337	2.0137e-05	0.000274496	2.01802
21	Ly75	1088.06	-5.39944	0.480285	-11.2422	2.5311e-29	8.85428e-27	2.2093
39	Nckap1	1421.56	-5.40207	0.5655	-9.55273	1.26321e-21	2.28781e-19	2.29779
433	Irf6	373.09	-5.44971	1.12911	-4.82655	1.38919e-06	3.7847e-05	1.37581
525	Pof1b	360.043	-5.46332	1.21061	-4.51287	6.39552e-06	0.000129988	1.52356
455	Cacnb3	223.503	-5.48004	1.14098	-4.80294	1.56355e-06	5.18044e-05	1.07423
129	Adam23	403.274	-5.48927	0.788453	-6.96207	3.35298e-12	2.65012e-10	1.59182
1248	Scd4	10.3819	-5.52114	1.4846	-3.71894	0.000200062	0.0118551	0.219453
479	Fam83h	212.348	-5.52913	1.14859	-4.81383	1.48062e-06	7.08154e-05	0.70696
38	Ffar4	330.799	-5.5307	0.565738	-9.77608	1.42621e-22	4.6751e-20	1.30295
414	Fgfr2	928.505	-5.54449	1.15207	-4.81263	1.48954e-06	2.58495e-05	2.25901
334	Aqp3	1390.98	-5.57517	1.0709	-5.20607	1.92878e-07	4.10771e-06	2.28168
365	Gnai1	405.516	-5.5921	1.08515	-5.1533	2.55936e-07	7.46959e-06	1.52356
325	Itgae	159.326	-5.61462	1.04332	-5.38151	7.38617e-08	3.43365e-06	1.07423
227	Igsf3	108.845	-5.62548	0.940506	-5.98134	2.21315e-09	2.07648e-07	0.762037
189	Cdk18	218.905	-5.63515	0.901469	-6.25107	4.07643e-10	3.19469e-08	1.09574
74	Cdh1	9023.77	-5.6428	0.701245	-8.04682	8.49709e-16	8.16776e-14	2.28168
409	Them5	473.566	-5.66313	1.15554	-4.90084	9.54264e-07	2.48544e-05	1.52356
375	Ckmt1	708.88	-5.71774	1.14008	-5.0152	5.29788e-07	9.8166e-06	2.33576
720	Car8	47.8831	-5.73509	1.38743	-4.13361	3.57106e-05	0.000933555	0.86227
19	Slc6a4	441.951	-5.7867	0.49232	-11.754	6.73899e-32	4.18408e-29	1.37581
140	Kctd14	208.019	-5.78677	0.845434	-6.84473	7.66183e-12	8.2084e-10	1.08209
37	Mreg	656.82	-5.8333	0.579988	-10.0576	8.50347e-24	1.56426e-21	2.38454
116	Dcstamp	664.055	-5.85629	0.82041	-7.13825	9.45269e-13	5.5464e-11	2.38454
49	Vipr1	771.877	-5.87466	0.659662	-8.90555	5.31221e-19	7.37892e-17	2.38454
203	Cyb561	452.359	-5.87556	0.968341	-6.06765	1.29793e-09	7.96427e-08	1.30295
165	Ccl22	1333.88	-5.88905	0.917593	-6.41793	1.38138e-10	6.43902e-09	2.11022
10	Fam189a2	873.832	-5.89256	0.439736	-13.4002	6.02812e-41	4.33094e-38	2.25901
326	Apbb2	140.427	-5.92721	1.10334	-5.37208	7.78328e-08	3.60715e-06	1.07423
123	Sucnr1	536.041	-5.9538	0.841542	-7.07488	1.49583e-12	1.26862e-10	1.55584
661	BC100530	63.0102	-5.95528	1.39288	-4.27551	1.907e-05	0.000541602	0.864547
265	Serpinb6b	107.487	-5.98332	1.04601	-5.72014	1.06437e-08	8.55436e-07	0.762037
17	Slc36a2	1046.15	-6.00212	0.490195	-12.2444	1.80106e-34	7.48321e-32	2.29779
331	Krt16	212.678	-6.02871	1.12799	-5.34464	9.05953e-08	4.09412e-06	1.08209
31	Hepacam2	295.184	-6.045	0.581186	-10.4012	2.44943e-25	9.74357e-23	1.31614
103	Krt10	2757.29	-6.05048	0.817116	-7.40468	1.31469e-13	9.81693e-12	2.11022
71	Gck	703.838	-6.05378	0.74028	-8.17769	2.89326e-16	2.80115e-14	2.36108
194	Tnfrsf9	319.928	-6.06975	0.981034	-6.1871	6.12827e-10	4.53237e-08	1.13117
112	Map2	434.719	-6.07429	0.834048	-7.2829	3.26715e-13	3.10748e-11	1.52356
32	Ltc4s	1519.89	-6.08388	0.58848	-10.3383	4.72845e-25	1.05107e-22	2.28168
68	P2rx2	5662.46	-6.10711	0.738335	-8.27146	1.3233e-16	1.37455e-14	2.29779
52	Tmeff1	378.655	-6.1073	0.696486	-8.76873	1.80698e-18	3.70175e-16	1.52356
44	Stac	342.73	-6.18487	0.66574	-9.29021	1.53983e-20	4.8422e-18	1.17299
166	Krt1	642.014	-6.19243	0.968033	-6.39691	1.58549e-10	6.50082e-09	2.38454
127	2900026A02Rik	278.382	-6.20953	0.884513	-7.02029	2.21411e-12	2.14987e-10	1.31614
306	Sh3bgrl2	145.509	-6.26902	1.14793	-5.46117	4.72998e-08	2.28954e-06	1.09574
34	H2-M2	8346	-6.30514	0.618708	-10.1908	2.179e-24	5.15432e-22	2.01802
275	Hap1	282.893	-6.33636	1.13308	-5.59214	2.24291e-08	1.1285e-06	1.17299
354	Elovl7	134.022	-6.37025	1.21087	-5.26088	1.43364e-07	5.99856e-06	1.09574
164	Krtdap	1101.29	-6.39979	0.995019	-6.43182	1.26086e-10	6.18322e-09	2.01802
258	Fam25c	530.711	-6.4676	1.14513	-5.64791	1.62407e-08	6.41814e-07	1.59182
30	Lpar3	4302.43	-6.47388	0.619963	-10.4424	1.58785e-25	4.07078e-23	2.11022
96	Glb1l2	1383.72	-6.48095	0.854332	-7.58598	3.29975e-14	2.42783e-12	2.29779
1	Mfge8	26268.2	-6.59857	0.373517	-17.666	7.65867e-70	5.89038e-66	2.11022
12	Plek2	871.712	-6.68007	0.512952	-13.0228	9.07804e-39	5.43514e-36	2.25901
173	F2r	191.588	-6.72898	1.03134	-6.52447	6.82426e-11	9.05594e-09	0.70696
257	Il12b	57.5462	-6.73514	1.16833	-5.76476	8.17732e-09	5.97321e-07	0.864547
73	Plet1	1340.42	-6.76831	0.836791	-8.08841	6.04467e-16	6.36853e-14	2.11022
324	Ppm1j	92.8568	-6.84527	1.26249	-5.42203	5.89247e-08	3.42316e-06	0.86227
504	Il2ra	194.313	-6.92924	1.48627	-4.66217	3.129e-06	9.66893e-05	1.04066
6	Tnfaip8l3	457.537	-6.98263	0.447161	-15.6155	5.71293e-55	1.0143e-51	1.52356
333	Cxcr2	54.4886	-7.28298	1.35186	-5.38738	7.1491e-08	4.10771e-06	0.847869
89	Calm4	1361.63	-7.33307	0.950085	-7.71833	1.17863e-14	1.06508e-12	2.01802
190	Gna14	139.284	-7.41078	1.18732	-6.24161	4.3309e-10	3.41884e-08	1.08209
4	Trp53i11	1683.73	-7.78161	0.450727	-17.2646	8.69599e-67	1.59707e-63	2.2093
55	Krt2	6732.67	-8.13889	0.938856	-8.66895	4.36127e-18	6.2635e-16	2.01802
3	Epcam	9024.22	-9.03626	0.518789	-17.418	6.02539e-68	1.42866e-64	2.28168
15	Cd207	3344.43	-9.31461	0.736151	-12.6531	1.07511e-36	5.06258e-34	2.29779
2	Cldn1	8186.54	-9.79616	0.558645	-17.5356	7.66472e-69	2.94751e-65	2.11022
