# Supplementary material for: Loss of T cell tolerance in the skin following immunopathology is linked to failed restoration of the dermal niche by recruited macrophages
Source: Cell Rep. 2022 May 17;39(7):110819. doi: 10.1016/j.celrep.2022.110819 (PMC9620741; doi:10.1016/j.celrep.2022.110819)
Supplement: Table S2. Rank differential gene expression data for blood and dermal monocytes from mouse and human, related to Figure 2 [file mmc3.xlsx]

## Sheet: Human_DermMonoVsBmono
	baseMean	log2FoldChange	lfcSE	stat	pvalue	padj
CXCL5	5422.58	13.5881	0.650005	20.9046	4.87e-97	2.65e-94
IL6	251.091	9.25209	0.808385	11.4452	2.49e-30	8.47e-29
CXCL1	1261.81	8.8592	0.679998	13.0283	8.45e-39	7.68e-37
IL2RA	128.166	8.56155	0.69463	12.3253	6.62e-35	3.61e-33
IL7R	101.15	7.8693	0.601994	13.0721	4.76e-39	5.18e-37
IDO1	106.948	7.59181	0.601109	12.6297	1.45e-36	9.87e-35
DUSP4	69.1049	7.30979	0.675771	10.817	2.86e-27	8.21e-26
CCL20	137.212	7.20307	0.591301	12.1817	3.89e-34	1.93e-32
CCR7	38.5723	7.01124	0.719088	9.75018	1.84e-22	3.58e-21
IL1A	64.7144	6.78204	0.750769	9.03347	1.66e-19	2.32e-18
SPP1	33.3277	6.78193	0.776441	8.73464	2.44e-18	2.83e-17
CXCL2	764.809	6.3994	0.494304	12.9463	2.47e-38	1.92e-36
CCL2	105.078	6.36134	0.605193	10.5113	7.67e-26	1.98e-24
CCL18	31.3461	6.27414	0.938147	6.6878	2.27e-11	1.37e-10
NT5E	56.7102	5.97356	0.715968	8.34333	7.22e-17	7.29e-16
IL1B	2146.99	5.77883	0.647018	8.93148	4.2e-19	5.45e-18
TNFAIP6	76.6704	5.65594	0.659096	8.58136	9.38e-18	1.02e-16
PPBP	438.741	5.54029	1.03485	5.35371	8.62e-08	3.61e-07
CXCL9	33.4323	5.3889	0.813085	6.62773	3.41e-11	2.02e-10
LAMP3	15.5691	5.37771	0.769474	6.98881	2.77e-12	1.89e-11
IL8	12118.5	5.36442	0.599747	8.94448	3.74e-19	4.97e-18
LIF	18.5066	5.21905	0.806678	6.4698	9.81e-11	5.46e-10
STAT4	26.4805	5.1248	0.581238	8.81703	1.18e-18	1.46e-17
EBI3	14.183	5.06781	0.69152	7.32851	2.33e-13	1.67e-12
CD274	29.6158	5.0618	0.636414	7.95363	1.81e-15	1.7e-14
CCL22	16.1935	5.05619	0.657343	7.69186	1.45e-14	1.2e-13
CD80	18.6277	5.03474	0.640352	7.86247	3.77e-15	3.42e-14
TNFRSF4	10.0843	5.00876	0.769194	6.5117	7.43e-11	4.31e-10
CCL13	15.7684	4.97624	0.869201	5.72508	1.03e-08	4.62e-08
PTGS2	417.073	4.97039	0.633852	7.84157	4.45e-15	3.98e-14
IL18R1	13.0127	4.92065	0.764203	6.43893	1.2e-10	6.62e-10
IL10	25.4464	4.75681	0.602474	7.89545	2.89e-15	2.67e-14
CCL24	26.0914	4.72333	0.554256	8.52193	1.57e-17	1.68e-16
TRAF1	37.2955	4.63119	0.618772	7.48448	7.18e-14	5.44e-13
PLAUR	442.863	4.57656	0.506331	9.03868	1.59e-19	2.27e-18
PDGFB	13.0745	4.5504	0.674876	6.74258	1.56e-11	9.53e-11
C1QB	42.239	4.46129	0.70494	6.3286	2.47e-10	1.3e-09
DPP4	6.2968	4.27572	1.03269	4.14036	3.47e-05	0.00010558
IL19	6.00654	4.21314	0.971017	4.33889	1.43e-05	4.59e-05
CD59	69.7148	4.19851	0.410283	10.2332	1.41e-24	3.2e-23
ETS1	16.6548	4.18257	0.645114	6.48345	8.96e-11	5.04e-10
LILRB5	5.5745	4.093	0.9176	4.46055	8.17e-06	2.73e-05
CCL17	6.65063	4.0622	0.919436	4.41815	9.96e-06	3.29e-05
CCL19	8.75256	4.01138	0.726233	5.52354	3.32e-08	1.45e-07
THY1	4.93994	3.90266	0.986414	3.95641	7.61e-05	0.000212387
CXCL13	5.14034	3.85043	0.880119	4.3749	1.21e-05	3.99e-05
IRAK2	43.2431	3.63666	0.467745	7.77488	7.55e-15	6.64e-14
CD276	12.3977	3.62346	0.668144	5.42318	5.85e-08	2.51e-07
CXCR4	339.334	3.50747	0.412053	8.51219	1.71e-17	1.79e-16
GZMB	4.30085	3.48689	0.987601	3.53067	0.000414514	0.00102222
IL1R1	22.6419	3.32759	0.443793	7.49808	6.48e-14	4.97e-13
CCL3	320.541	3.24999	0.488401	6.65435	2.85e-11	1.7e-10
PLAU	12.1071	3.20946	0.642713	4.99361	5.93e-07	2.29e-06
ZEB1	5.20591	3.19139	0.803056	3.97406	7.07e-05	0.000199525
C1QA	35.1082	3.19017	0.65454	4.87391	1.09e-06	4.06e-06
GGT5	18.0577	3.18706	1.2677	2.51405	0.0119353	0.0231486
IL1RN	323.946	3.08371	0.451763	6.82595	8.73e-12	5.6e-11
CFB	14.7997	3.04982	0.51161	5.96121	2.5e-09	1.2e-08
CCL8	8.09214	3.03664	0.845968	3.58955	0.000331251	0.000831943
ARG2	3.81586	3.01716	0.847563	3.55981	0.000371126	0.000919381
PDGFRB	2.91578	3.0149	1.01914	2.95829	0.00309348	0.00663757
ZBTB46	8.4041	2.9672	0.601396	4.93385	8.06e-07	3.07e-06
CTLA4_all	2.92971	2.91897	0.947614	3.08033	0.00206769	0.00463741
KIR_Inhibiting_Subgroup_1	4.14535	2.89731	0.919677	3.15036	0.00163069	0.00373415
GCSAM	2.93319	2.87999	0.958341	3.00518	0.00265424	0.00580949
CCL4	68.2305	2.8799	0.533309	5.40005	6.66e-08	2.81e-07
IL26	9.08399	2.87481	0.701504	4.09807	4.17e-05	0.000125442
NFATC2	4.20865	2.86245	0.887426	3.22557	0.00125722	0.00295338
TNFRSF9	5.9654	2.81335	0.687401	4.09273	4.26e-05	0.000127661
PRDM1	40.5019	2.80414	0.687454	4.07903	4.52e-05	0.00013323
ADA	35.277	2.77776	0.539007	5.15348	2.56e-07	1.03e-06
C1S	6.575	2.74243	0.93126	2.94487	0.00323094	0.00687838
CD3D	2.80461	2.73352	1.01555	2.69167	0.00710949	0.0146214
MME	2.48976	2.72627	1.05226	2.59087	0.00957327	0.0193252
MAFF	53.0467	2.69964	0.415298	6.5005	8.01e-11	4.59e-10
IL1RL1	5.07646	2.66877	0.871787	3.06127	0.00220404	0.00488292
CRADD	18.2456	2.65999	0.566225	4.69777	2.63e-06	9.31e-06
CD247	5.14657	2.64138	0.731324	3.61178	0.000304105	0.000767301
ICAM5	2.36118	2.59426	1.02119	2.54042	0.011072	0.0217842
IRF4	42.8063	2.57354	0.425657	6.04602	1.48e-09	7.36e-09
CD70	2.42431	2.54676	0.984825	2.586	0.00970956	0.0194548
CCL7	2.68314	2.48861	0.965569	2.57735	0.00995599	0.019803
IKZF3	2.72983	2.44136	0.942828	2.58941	0.00961419	0.0193348
XCR1	3.74923	2.43718	0.904759	2.69373	0.00706573	0.0145865
CCL5	22.5449	2.42952	0.448138	5.42137	5.91e-08	2.52e-07
IFNA1/13	2.1929	2.4023	1.01477	2.36733	0.0179168	0.0337005
LCK	2.77559	2.37999	0.918616	2.59085	0.00957394	0.0193252
LILRA3	251.272	2.37478	0.348058	6.82294	8.92e-12	5.65e-11
NCR1	4.18443	2.3593	0.75576	3.12177	0.0017977	0.00409935
CTLA4-TM	2.23608	2.35869	1.02131	2.30947	0.0209175	0.0384758
DBN1	5.30746	2.35124	0.850276	2.76527	0.00568759	0.011831
MRC1	45.6716	2.32227	0.783449	2.96417	0.00303504	0.00653792
GZMA	3.23014	2.31285	0.843672	2.7414	0.00611771	0.0126774
BCL2	15.4705	2.30619	0.531477	4.33921	1.43e-05	4.59e-05
IL23A	4.45587	2.27543	0.900886	2.52577	0.0115445	0.0226321
C3	5.63262	2.2747	0.714778	3.18238	0.00146068	0.00337317
POS_E	89.2333	2.2548	0.501245	4.4984	6.85e-06	2.33e-05
CLEC5A	20.5546	2.25479	0.42634	5.28872	1.23e-07	5.09e-07
PDCD1LG2	7.98716	2.25036	0.752679	2.9898	0.00279159	0.00606141
CD40LG	3.61024	2.24256	0.91143	2.46049	0.0138748	0.0268148
CD5	2.8155	2.191	0.939132	2.33301	0.0196476	0.0366711
POS_A	22331.6	2.10069	0.48311	4.34826	1.37e-05	4.45e-05
TCF4	35.7008	2.0969	0.530125	3.95548	7.64e-05	0.000212387
CD209	7.86036	2.06428	0.649581	3.17786	0.00148368	0.00341183
SLAMF7	33.8377	2.05764	0.526195	3.91041	9.21e-05	0.000254899
POS_B	5362.45	2.0078	0.480836	4.17566	2.97e-05	9.1e-05
POS_C	1625.37	2.00761	0.488167	4.11256	3.91e-05	0.000118478
GPR183	34.0375	1.97982	0.4839	4.09138	4.29e-05	0.000127709
POS_D	455.582	1.93707	0.499068	3.88139	0.000103863	0.000284449
TNFAIP3	367.188	1.84883	0.394274	4.68919	2.74e-06	9.64e-06
SLC2A1	4.27588	1.84277	0.793511	2.3223	0.0202168	0.0376047
CD82	40.576	1.82413	0.486863	3.74671	0.000179172	0.000464995
CCRL2	27.2489	1.77948	0.395122	4.50363	6.68e-06	2.29e-05
TRAF5	5.25643	1.77212	0.806738	2.19664	0.028046	0.0499512
CD96	4.17561	1.74844	0.790022	2.21316	0.0268866	0.0480432
CD83	156.026	1.74054	0.436478	3.9877	6.67e-05	0.000189382
SOCS3	384.712	1.66011	0.373947	4.43944	9.02e-06	3e-05
POS_F	18.3892	1.466	0.524925	2.79277	0.00522588	0.0109123
TUBB	72.4315	1.42995	0.466791	3.06335	0.00218871	0.00486875
MIF	73.4264	1.39773	0.42421	3.29489	0.000984585	0.00233304
IL2RG	105.394	1.21126	0.390025	3.10559	0.001899	0.00431232
NFKB2	123.082	1.1512	0.374084	3.07739	0.00208822	0.00466427
ALAS1	33.5055	1.03419	0.432884	2.38908	0.0168907	0.0321868
MAP4K4	141.287	1.03301	0.255099	4.04947	5.13e-05	0.000150415
PDCD2	27.7203	-1.01015	0.441598	-2.28748	0.0221679	0.0401379
MAPK14	170.196	-1.01566	0.287913	-3.52765	0.000419266	0.00102928
LILRB2	160.407	-1.03661	0.276336	-3.75125	0.000175952	0.000458823
HPRT1	49.6575	-1.07562	0.372257	-2.88945	0.00385911	0.008152
PSMC2	50.738	-1.11671	0.378938	-2.94695	0.0032093	0.0068591
LCP2	373.96	-1.12607	0.292085	-3.85529	0.000115593	0.000312323
IL6ST	92.1677	-1.1652	0.345976	-3.36788	0.000757487	0.00181864
FYN	145.995	-1.17108	0.29173	-4.01426	5.96e-05	0.000171959
MAPK1	177.531	-1.17741	0.30543	-3.85494	0.00011576	0.000312323
CD86	77.1529	-1.24787	0.365287	-3.41615	0.000635135	0.00153844
LY96	103.922	-1.25316	0.292297	-4.28729	1.81e-05	5.76e-05
CHUK	63.37	-1.26183	0.328716	-3.83867	0.000123703	0.000328869
ATG5	31.1298	-1.27526	0.395667	-3.22307	0.00126826	0.00296652
PTAFR	266.855	-1.27755	0.351763	-3.63185	0.000281396	0.000716639
TGFB1	501.994	-1.28752	0.376281	-3.4217	0.000622308	0.0015141
FCGRT	515.87	-1.30836	0.285784	-4.57813	4.69e-06	1.63e-05
HLA-DPA1	661.735	-1.32907	0.50053	-2.65532	0.00792328	0.016173
HLA-DOB	12.4204	-1.34869	0.568191	-2.37365	0.0176134	0.0333309
TNFSF12	84.1513	-1.36773	0.335043	-4.08224	4.46e-05	0.000132114
LTB4R	69.4144	-1.37485	0.354166	-3.88196	0.00010362	0.000284449
SYK	171.037	-1.40066	0.278902	-5.02203	5.11e-07	2e-06
LILRB1	126.553	-1.41564	0.397651	-3.56002	0.000370825	0.000919381
NOTCH1	36.5424	-1.41807	0.457844	-3.09729	0.001953	0.00441653
EGR1	155.01	-1.43292	0.477382	-3.00162	0.00268548	0.00585435
BST2	41.9651	-1.47317	0.457604	-3.21932	0.00128495	0.00299273
SMAD5	15.156	-1.48205	0.56276	-2.63354	0.00845006	0.0171839
IFIT2	32.4743	-1.48776	0.554662	-2.68228	0.00731229	0.014982
AHR	467.298	-1.52846	0.410424	-3.7241	0.000196017	0.000506299
IL32	1309.47	-1.52868	0.401684	-3.80569	0.000141409	0.000374115
TRAF6	43.3263	-1.53531	0.428938	-3.57932	0.00034449	0.000861225
BID	14.0328	-1.54924	0.60961	-2.54136	0.0110423	0.0217842
MSR1	27.3859	-1.55493	0.546704	-2.84418	0.00445253	0.00936922
ATG16L1	16.4814	-1.57699	0.558177	-2.82525	0.00472431	0.00990289
FAS	8.44618	-1.60664	0.705157	-2.27841	0.0227022	0.0409692
BATF3	12.3925	-1.61375	0.640453	-2.5197	0.0117456	0.0229439
NCF4	135.588	-1.62047	0.30632	-5.29011	1.22e-07	5.09e-07
EEF1G	847.837	-1.62932	0.268151	-6.07614	1.23e-09	6.16e-09
PRKCD	279.051	-1.64298	0.27372	-6.00243	1.94e-09	9.38e-09
MCL1	1283.81	-1.64325	0.36684	-4.47947	7.48e-06	2.53e-05
CIITA	12.8116	-1.6622	0.709037	-2.34431	0.0190626	0.0357013
CD58	156.488	-1.66292	0.474142	-3.50721	0.000452826	0.00110668
IFI16	119.183	-1.6716	0.353128	-4.73369	2.2e-06	8.01e-06
CD53	594.163	-1.67856	0.218157	-7.69425	1.42e-14	1.19e-13
IL16	49.8529	-1.70147	0.42084	-4.04304	5.28e-05	0.000153774
C1QBP	46.7903	-1.72651	0.429067	-4.02387	5.72e-05	0.00016596
CASP2	24.9285	-1.72901	0.474186	-3.64627	0.000266079	0.000680812
TYK2	108.195	-1.73229	0.382305	-4.53117	5.87e-06	2.02e-05
TGFBR2	85.421	-1.73589	0.337505	-5.14332	2.7e-07	1.08e-06
TOLLIP	52.1498	-1.75443	0.409916	-4.27997	1.87e-05	5.92e-05
IL27	7.93406	-1.77451	0.77101	-2.30154	0.0213611	0.0389357
POU2F2	111.211	-1.77616	0.385672	-4.60535	4.12e-06	1.44e-05
CD45R0	277.782	-1.8245	0.324354	-5.62504	1.85e-08	8.15e-08
RPL19	1565.93	-1.82536	0.284473	-6.41664	1.39e-10	7.59e-10
FKBP5	164.596	-1.83654	0.485216	-3.785	0.000153711	0.000404697
ENTPD1	50.3915	-1.84165	0.363055	-5.07265	3.92e-07	1.55e-06
LILRA6	105.551	-1.85228	0.379052	-4.88662	1.03e-06	3.86e-06
CXCR2	7.52299	-1.86804	0.770635	-2.42403	0.0153492	0.0294554
CSF1R	37.6283	-1.8773	0.442233	-4.24505	2.19e-05	6.81e-05
PTPRC_all	1452.16	-1.88282	0.269941	-6.97495	3.06e-12	2.03e-11
CASP1	211.039	-1.89367	0.31915	-5.93349	2.97e-09	1.41e-08
FCGR2A/C	410.727	-1.90187	0.329229	-5.77673	7.62e-09	3.43e-08
NLRP3	139.214	-1.90972	0.436899	-4.37109	1.24e-05	4.03e-05
STAT2	308.058	-1.92527	0.397132	-4.84795	1.25e-06	4.59e-06
STAT6	452.053	-1.93517	0.326344	-5.92983	3.03e-09	1.42e-08
CD1C	8.42843	-1.96426	0.82985	-2.36701	0.0179324	0.0337005
ILF3	158.298	-1.99922	0.387564	-5.15843	2.49e-07	1.01e-06
CFD	81.4781	-2.02162	0.662404	-3.05194	0.00227365	0.00501676
CARD9	30.1129	-2.03038	0.528164	-3.84423	0.000120931	0.000323075
ITGAE	30.2539	-2.06363	0.516541	-3.99509	6.47e-05	0.000184526
IL15	50.5496	-2.10852	0.448746	-4.69869	2.62e-06	9.31e-06
SIGIRR	22.5479	-2.1164	0.504693	-4.19344	2.75e-05	8.46e-05
LILRB3	163.781	-2.12343	0.331187	-6.41157	1.44e-10	7.77e-10
TLR4	171.342	-2.13026	0.367043	-5.80383	6.48e-09	2.94e-08
LTBR	122.266	-2.14122	0.337911	-6.33663	2.35e-10	1.24e-09
CLEC10A	13.4948	-2.14137	0.710291	-3.01478	0.00257163	0.00565137
ITGB2	895.991	-2.15309	0.350041	-6.15096	7.7e-10	3.89e-09
CD46	166.952	-2.16075	0.341852	-6.32073	2.6e-10	1.35e-09
IFNGR1	376.586	-2.16201	0.330305	-6.5455	5.93e-11	3.47e-10
GUSB	41.6228	-2.16704	0.398032	-5.44439	5.2e-08	2.25e-07
IL18	24.7803	-2.18335	0.598091	-3.65053	0.000261697	0.000672758
NFATC3	44.6934	-2.20145	0.456399	-4.82352	1.41e-06	5.16e-06
PPIA	18.0201	-2.20166	0.572663	-3.8446	0.000120747	0.000323075
TAP2	76.6457	-2.21797	0.434	-5.11053	3.21e-07	1.28e-06
BCL2L11	15.3892	-2.29737	0.609667	-3.76824	0.000164403	0.000430768
TLR8	92.1224	-2.30532	0.392225	-5.87754	4.16e-09	1.94e-08
NOD2	168.147	-2.32931	0.363654	-6.4053	1.5e-10	8.02e-10
C14orf166	190.436	-2.33626	0.276532	-8.44842	2.95e-17	3.04e-16
PTPN6	253.5	-2.36396	0.31155	-7.58775	3.26e-14	2.57e-13
TNFRSF10C	4.26485	-2.41226	1.04491	-2.30857	0.0209675	0.0384758
CCND3	251.122	-2.44684	0.361601	-6.76669	1.32e-11	8.16e-11
CD48	524.397	-2.49769	0.335621	-7.44199	9.92e-14	7.3e-13
CD164	98.6877	-2.50767	0.347539	-7.2155	5.37e-13	3.8e-12
BTK	75.1029	-2.58577	0.375856	-6.87969	6e-12	3.89e-11
PECAM1	388.084	-2.60818	0.301278	-8.65705	4.84e-18	5.5e-17
CTSC	206.621	-2.61853	0.365134	-7.17143	7.42e-13	5.19e-12
MYD88	502.408	-2.62004	0.258806	-10.1236	4.34e-24	9.47e-23
CLEC4A	180.507	-2.62312	0.350921	-7.47496	7.72e-14	5.77e-13
LTB4R2	11.1355	-2.70569	0.748435	-3.61514	0.000300189	0.000760945
IL12RB1	24.2719	-2.73372	0.544732	-5.01847	5.21e-07	2.03e-06
ZBTB16	13.223	-2.75908	0.711436	-3.87818	0.000105239	0.000286776
TLR7	9.69224	-2.76108	0.816709	-3.38074	0.00072291	0.0017433
PSMB10	193.258	-2.76188	0.365848	-7.54927	4.38e-14	3.41e-13
TLR5	16.6295	-2.77802	0.650235	-4.27233	1.93e-05	6.09e-05
TNFSF13B	204.159	-2.81081	0.304665	-9.22589	2.81e-20	4.26e-19
HLA-DMA	289.886	-2.8427	0.470971	-6.03584	1.58e-09	7.76e-09
CD4	114.524	-2.85205	0.490204	-5.81809	5.95e-09	2.75e-08
PYCARD	79.1484	-2.90641	0.363991	-7.98483	1.41e-15	1.35e-14
IRF1	233.433	-2.91691	0.501578	-5.81546	6.05e-09	2.77e-08
MAP4K1	16.8537	-2.93446	0.733127	-4.00266	6.26e-05	0.000179661
SMAD3	35.0835	-2.93706	0.657386	-4.46778	7.9e-06	2.66e-05
IFI35	35.0836	-2.96606	0.574511	-5.16275	2.43e-07	9.97e-07
NFIL3	48.6433	-2.98945	0.60236	-4.9629	6.94e-07	2.67e-06
ARHGDIB	962.42	-2.99154	0.299424	-9.99098	1.67e-23	3.37e-22
CFP	139.324	-3.008	0.331215	-9.08174	1.07e-19	1.57e-18
CCR1	181.506	-3.0209	0.388701	-7.77178	7.74e-15	6.69e-14
EGR2	25.6173	-3.04432	0.920327	-3.30786	0.000940107	0.00224595
F13A1	254.597	-3.10093	0.658881	-4.70635	2.52e-06	9.04e-06
IKZF1	29.001	-3.10519	0.551839	-5.62699	1.83e-08	8.13e-08
PSMB8	299.668	-3.1293	0.297826	-10.5071	8.01e-26	1.98e-24
CASP8	179.654	-3.13162	0.363868	-8.60649	7.53e-18	8.38e-17
KIR_Activating_Subgroup_1	6.85482	-3.18392	0.962843	-3.30679	0.00094371	0.00224595
CD97	414.096	-3.20129	0.340227	-9.40927	5e-21	8.51e-20
TNFSF8	19.2802	-3.20827	0.655718	-4.89276	9.94e-07	3.76e-06
TP53	37.4175	-3.34017	0.531699	-6.28207	3.34e-10	1.72e-09
IFITM1	180.662	-3.37602	1.15611	-2.92016	0.00349854	0.00741908
PTPN22	18.6457	-3.37901	0.715992	-4.71934	2.37e-06	8.54e-06
LILRA2	138.458	-3.3867	0.384637	-8.80493	1.31e-18	1.59e-17
FGD6	10.8504	-3.38821	0.855225	-3.96178	7.44e-05	0.000208989
BST1	174.526	-3.39277	0.365797	-9.275	1.78e-20	2.77e-19
JAK2	330.223	-3.39821	0.359666	-9.44825	3.45e-21	6.26e-20
IRF8	77.035	-3.40511	0.48776	-6.98112	2.93e-12	1.97e-11
LILRA5	418.035	-3.41766	0.389741	-8.76905	1.8e-18	2.13e-17
FLT3	19.7407	-3.45157	0.809939	-4.26151	2.03e-05	6.36e-05
GBP1	118.499	-3.54178	0.588519	-6.01813	1.76e-09	8.59e-09
PSMB9	304.012	-3.54905	0.399415	-8.88561	6.36e-19	8.06e-18
HLA-DMB	237.352	-3.54999	0.463211	-7.66388	1.8e-14	1.47e-13
MX1	365.996	-3.5978	0.57921	-6.21156	5.25e-10	2.67e-09
TMEM173	137.847	-3.76517	0.374425	-10.0559	8.65e-24	1.81e-22
S100A9	10143.5	-3.79655	0.459944	-8.25439	1.53e-16	1.51e-15
FCGR1A/B	15.1509	-3.83517	0.909608	-4.21629	2.48e-05	7.69e-05
STAT1	380.663	-3.97845	0.381484	-10.4289	1.83e-25	4.34e-24
RARRES3	52.6706	-4.02633	0.593299	-6.78635	1.15e-11	7.2e-11
ITGAL	136.504	-4.09807	0.44079	-9.2971	1.44e-20	2.31e-19
CD244	33.9454	-4.2596	0.656928	-6.48412	8.92e-11	5.04e-10
ATG10	36.0083	-4.2803	0.615135	-6.95831	3.44e-12	2.26e-11
CYBB	1467.85	-4.28683	0.354004	-12.1095	9.4e-34	4.27e-32
ICAM3	223.501	-4.30495	0.453811	-9.48622	2.4e-21	4.5e-20
TAGAP	258.886	-4.34162	0.391603	-11.0868	1.45e-28	4.4e-27
CSF3R	285.422	-4.42929	0.351598	-12.5976	2.18e-36	1.32e-34
C4BPA	16.3019	-4.4877	0.918863	-4.88397	1.04e-06	3.88e-06
LILRA1	57.2327	-4.49095	0.556913	-8.06402	7.38e-16	7.19e-15
PRAM1	144.348	-4.51706	0.482275	-9.36615	7.52e-21	1.24e-19
ITGAM	347.576	-4.53061	0.378747	-11.9621	5.61e-33	2.35e-31
ITGA4	87.0793	-4.54356	0.596581	-7.616	2.62e-14	2.1e-13
ICAM2	42.0205	-4.56871	0.64958	-7.03332	2.02e-12	1.39e-11
CTSS	5041.24	-4.59339	0.284826	-16.127	1.65e-58	4.49e-56
CLEC7A	282.978	-4.75745	0.414745	-11.4708	1.85e-30	6.72e-29
S100A8	5998.06	-4.92522	0.459323	-10.7228	7.96e-27	2.17e-25
CR1	262.622	-4.9268	0.422579	-11.6589	2.07e-31	8.05e-30
S100A12	1180	-5.01304	0.558536	-8.97531	2.83e-19	3.85e-18
TNFSF10	203.695	-5.03799	0.535324	-9.41111	4.91e-21	8.51e-20
CX3CR1	75.3283	-6.03653	0.821427	-7.34883	2e-13	1.45e-12
CD1D	185.446	-6.48868	0.573334	-11.3174	1.08e-29	3.45e-28
CCR2	92.6157	-6.62801	0.855064	-7.75148	9.08e-15	7.73e-14
CD36	860.541	-6.99005	0.449196	-15.5613	1.33e-54	2.42e-52
SELL	575.834	-7.29597	0.508578	-14.3458	1.13e-46	1.54e-44

## Sheet: Mouse_BmonoVsDermMono
GeneName	baseMean	log2FoldChange	lfcSE	stat	pvalue	padj	weight
Flrt3	1064.66	-9.30645	0.68503	-13.5855	4.88e-42	3.31e-39	2.39629
Sdc4	1387.31	-9.28651	0.655232	-14.1729	1.35e-45	1.25e-42	2.5
Vegfa	165.443	-8.28233	1.07456	-7.70762	1.28e-14	6.38e-12	0.493881
Ccl7	472.371	-8.18867	1.39638	-5.86422	4.51e-09	3.24e-07	1.32224
Pf4	337.376	-8.18224	1.30133	-6.28758	3.22e-10	2.09e-08	1.92716
Gdf15	74.4424	-8.16069	1.552	-5.25817	1.45e-07	1.78e-05	0.507322
Cxcl1	198.875	-8.11118	1.36558	-5.93973	2.85e-09	2.4e-07	1.1582
Mgl2	1802.26	-7.9909	0.749571	-10.6606	1.56e-26	6.04e-24	2.20082
Rgs1	2271.43	-7.75348	0.916017	-8.46435	2.58e-17	4.12e-15	2.25307
Cd83	2279.82	-7.73112	0.693817	-11.1429	7.76e-29	3.49e-26	2.25307
Ccl4	487.52	-7.6968	1.09937	-7.00108	2.54e-12	3.28e-10	1.3675
Cxcl2	568.41	-7.57624	1.05631	-7.17236	7.37e-13	7.08e-11	2.06215
Pgf	192.553	-7.54537	1.21165	-6.22732	4.74e-10	5.69e-08	0.926645
Klrb1b	490.285	-7.51019	1.06495	-7.05212	1.76e-12	2.38e-10	1.3675
Nr4a3	128.789	-7.49169	1.09502	-6.8416	7.83e-12	1.01e-09	1.22443
Cd63	3676.31	-7.47354	0.358139	-20.8677	1.05e-96	6.84e-93	2.5
Maff	164.898	-7.46688	0.699726	-10.6711	1.39e-26	9.73e-24	1.1582
Dcn	114.94	-7.2889	1.55106	-4.6993	2.61e-06	0.000222118	0.507322
Fosb	446.999	-7.2556	1.00488	-7.2204	5.18e-13	7.25e-11	1.39741
Ccr7	268.122	-7.18939	1.10436	-6.51	7.52e-11	5.36e-09	1.92716
Ptgs2	270.794	-6.85922	1.17696	-5.8279	5.61e-09	3.75e-07	1.39741
Slc4a11	57.7611	-6.85657	1.25687	-5.45529	4.89e-08	3.76e-06	0.949596
Pdpn	96.9808	-6.78026	1.0563	-6.41891	1.37e-10	1.86e-08	0.926645
Nr4a2	247.703	-6.7756	1.19941	-5.64911	1.61e-08	1.24e-06	1.08194
Il1a	21.2903	-6.66251	1.51103	-4.40925	1.04e-05	0.00206753	0.150794
Zmynd15	529.566	-6.63664	0.87922	-7.54833	4.41e-14	7.52e-12	1.40024
Col1a1	35.8851	-6.59916	1.586	-4.16088	3.17e-05	0.00120356	0.874231
Folr2	37.1886	-6.59771	1.58606	-4.15982	3.19e-05	0.00120672	0.874231
Sparc	343.925	-6.55004	1.14429	-5.72412	1.04e-08	8.43e-07	1.08194
Ephx1	335.359	-6.43045	0.793528	-8.10362	5.33e-16	1.19e-13	1.3675
Hcar2	1749.77	-6.42663	0.41734	-15.399	1.66e-53	3.99e-50	2.25307
Lhfpl2	168.266	-6.39856	1.46462	-4.36876	1.25e-05	0.00084414	0.521147
Slc27a3	318.01	-6.27648	1.04728	-5.99315	2.06e-09	9.66e-08	2.26121
Ccl8	733.366	-6.25338	1.50535	-4.1541	3.27e-05	0.000597197	2.06881
Htra4	34.4379	-6.21979	1.45024	-4.28879	1.8e-05	0.000691543	0.949596
Mt2	845.526	-6.20851	1.11029	-5.59177	2.25e-08	9.36e-07	2.06215
Hbegf	38.9126	-6.19849	1.32727	-4.67011	3.01e-06	0.000149139	0.949596
Rgl1	488.549	-6.18361	0.983789	-6.2855	3.27e-10	2.91e-08	1.35891
Anpep	588.166	-6.17243	0.623325	-9.90243	4.06e-23	1.23e-20	2.06215
Sphk1	126.856	-6.12666	1.35392	-4.52514	6.04e-06	0.000271059	0.926645
C1qa	2203.24	-6.0861	0.517257	-11.7661	5.84e-32	2.71e-29	2.5
Gfra2	39.3639	-6.07181	1.34245	-4.52295	6.1e-06	0.000874769	0.244381
Ch25h	71.2516	-6.068	1.25203	-4.84653	1.26e-06	5.89e-05	1.1582
Dab2	327.578	-6.01437	1.30499	-4.60874	4.05e-06	0.000141413	1.3675
Mucl1	23.2027	-5.97673	1.58608	-3.76824	0.000164401	0.00448512	0.926645
Ccl12	124.464	-5.97535	1.31274	-4.55182	5.32e-06	0.000203626	1.1582
Ets2	735.049	-5.95886	0.860089	-6.92819	4.26e-12	3.6e-10	2.06881
Il6	30.4416	-5.905	1.57665	-3.74528	0.000180194	0.00478916	0.926645
Timp1	55.9116	-5.86782	1.28879	-4.55295	5.29e-06	0.000254414	0.874231
Gem	157.389	-5.86645	0.923401	-6.3531	2.11e-10	4.82e-08	0.493881
Fxyd2	35.2807	-5.81491	1.43794	-4.04392	5.26e-05	0.00184824	0.874231
Fcrls	17.6965	-5.81276	1.46676	-3.963	7.4e-05	0.0103118	0.150506
Cttn	498.404	-5.78255	0.958857	-6.03067	1.63e-09	1.23e-07	1.3675
Tns1	251.288	-5.77792	1.15111	-5.01944	5.18e-07	1.69e-05	1.92716
Rasgef1b	1804.04	-5.76898	0.385018	-14.9837	9.39e-51	1.22e-47	2.5
Il10	31.8534	-5.74559	1.58053	-3.63524	0.000277727	0.00674989	0.949596
Cxcl16	6089.78	-5.74216	0.351371	-16.3422	4.95e-60	1.61e-56	2.5
Ccrl2	815.761	-5.69494	0.811927	-7.0141	2.31e-12	1.42e-10	3.15327
Fam46c	229.567	-5.68203	0.988209	-5.74983	8.93e-09	7.4e-07	1.08194
Il1b	2762.35	-5.67812	0.985563	-5.76129	8.35e-09	3.19e-07	2.5
Phldb1	57.223	-5.64616	1.01629	-5.55564	2.77e-08	2.31e-06	0.926645
Ciart	151.099	-5.64004	1.20536	-4.67915	2.88e-06	0.000147098	0.926645
Tnfsf9	246.258	-5.57399	0.890581	-6.25883	3.88e-10	4.1e-08	1.08194
Wee1	178.989	-5.5726	1.17986	-4.72309	2.32e-06	0.000123288	0.926645
Pmp22	201.115	-5.56968	1.31728	-4.22817	2.36e-05	0.00145867	0.521147
Tnip3	433.884	-5.56265	1.08506	-5.12657	2.95e-07	1.39e-05	1.35891
Tnf	1030.41	-5.56033	0.413583	-13.4443	3.33e-41	2.38e-38	2.06215
Gm13710	60.4379	-5.51454	1.04669	-5.26852	1.38e-07	9.83e-06	0.926645
Fnbp1l	134.514	-5.45769	0.873447	-6.24845	4.15e-10	8.96e-08	0.493881
Ccl17	3212.83	-5.44471	1.23659	-4.40299	1.07e-05	0.00019148	2.5
Hilpda	356.217	-5.41855	0.529854	-10.2265	1.51e-24	7.67e-22	1.35891
Pdcd1lg2	249.389	-5.4151	1.42088	-3.81108	0.000138362	0.0021357	1.92716
Gas6	609.109	-5.39859	1.05812	-5.10208	3.36e-07	7.39e-06	3.15327
Rgcc	521.92	-5.39443	0.723218	-7.45892	8.72e-14	1.45e-11	1.35891
Retnla	162.864	-5.39005	1.59214	-3.38542	0.000710698	0.0234524	0.507083
Nos2	47.2546	-5.36214	1.52504	-3.51607	0.000437987	0.0097472	0.949596
Ier3	2098.04	-5.32031	0.542908	-9.79965	1.13e-22	2.53e-20	2.5
4933416M07Rik	6.07969	-5.30683	1.29956	-4.08356	4.44e-05	0.0067742	0.150506
Thbs1	1327.19	-5.25835	1.1698	-4.49507	6.95e-06	0.000134774	2.5
Trim47	558.218	-5.23918	0.497387	-10.5334	6.06e-26	3.35e-23	1.39741
Grasp	203.33	-5.22005	0.744413	-7.01231	2.34e-12	7.23e-10	0.521147
Inhba	44.5877	-5.21133	1.39664	-3.73134	0.000190463	0.0152473	0.236292
9630028I04Rik	63.8287	-5.21049	1.15848	-4.49768	6.87e-06	0.000965854	0.244381
Emp1	2821.68	-5.16756	0.373604	-13.8316	1.64e-43	1.51e-40	2.20082
Rac3	170.673	-5.13338	0.754484	-6.80383	1.02e-11	1.3e-09	1.1582
Zfp667	71.1194	-5.12471	1.31998	-3.88242	0.000103421	0.00240924	1.22443
Ifrd1	1491.22	-5.04657	0.750775	-6.72181	1.79e-11	1.1e-09	2.5
Crem	254.045	-5.02205	1.06266	-4.72592	2.29e-06	8.74e-05	1.3675
Egr2	229.86	-5.01135	1.16708	-4.29393	1.76e-05	0.000316561	2.26121
Procr	60.466	-5.01064	1.37191	-3.65231	0.000259891	0.00654015	0.926645
Trnp1	20.7197	-5.0069	1.33097	-3.76185	0.000168661	0.019753	0.150794
Rhoc	105.594	-4.97365	1.04391	-4.76446	1.89e-06	0.000168454	0.522752
Psd3	53.7937	-4.94736	1.27484	-3.88076	0.00010413	0.00909941	0.244381
Gpr162	9.13679	-4.94565	1.38951	-3.55927	0.000371891	0.0326898	0.16862
Ccl5	160.629	-4.94187	1.21887	-4.05446	5.03e-05	0.00272605	0.507083
C1qc	3011.32	-4.92986	0.967699	-5.09441	3.5e-07	1.02e-05	2.25307
Basp1	450.259	-4.90712	0.562879	-8.71788	2.83e-18	8.28e-16	1.32224
Igf2r	81.0947	-4.89911	0.955651	-5.12646	2.95e-07	3.26e-05	0.522752
Cd14	2151.61	-4.87462	0.726503	-6.7097	1.95e-11	1.29e-09	2.25307
Dcstamp	664.055	-4.87079	1.03721	-4.69602	2.65e-06	6.89e-05	2.06881
Bcar3	187.654	-4.82885	1.14165	-4.22972	2.34e-05	0.00151962	0.493881
Alpk2	46.4553	-4.82271	1.11872	-4.31092	1.63e-05	0.000681319	0.874231
Cd4	100.718	-4.78906	1.24994	-3.83141	0.000127408	0.00359925	0.926645
Lmna	12284.3	-4.77942	0.321571	-14.8627	5.75e-50	6.23e-47	2.5
Stil	156.641	-4.76852	1.0975	-4.34491	1.39e-05	0.000476218	1.1582
Per3	116.045	-4.75014	0.905481	-5.24599	1.55e-07	9e-06	1.1582
Nbl1	115.313	-4.71978	1.20357	-3.9215	8.8e-05	0.00222191	1.1582
Mmp2	174.91	-4.70835	1.01618	-4.63337	3.6e-06	0.000177735	0.926645
Vaultrc5	22.6156	-4.68555	1.01076	-4.63565	3.56e-06	0.000172767	0.949596
Igf1	36.3823	-4.66024	1.49922	-3.10843	0.00188081	0.032152	0.874231
Cdk1	451.232	-4.6502	0.826459	-5.62666	1.84e-08	1.11e-06	1.39741
Tmem88	35.1584	-4.64452	1.28497	-3.6145	0.000300922	0.00721347	0.949596
Gpr68	375.899	-4.63695	0.514322	-9.01565	1.96e-19	5.67e-17	1.40024
Spp1	828.879	-4.63558	0.450647	-10.2865	8.11e-25	2.9e-22	2.06215
Traf1	289.609	-4.63477	1.14784	-4.03782	5.39e-05	0.000843634	2.26121
Enho	6.22051	-4.61257	1.34628	-3.42616	0.00061219	0.0482988	0.16862
Dpep3	123.956	-4.60348	0.991887	-4.64114	3.46e-06	0.000136693	1.22443
Plk2	313.058	-4.60223	0.945349	-4.86828	1.13e-06	3.35e-05	1.92716
Mrc1	635.529	-4.60056	1.3813	-3.33059	0.000866614	0.00899817	2.06215
Hspa1a	185.532	-4.59221	0.846314	-5.42613	5.76e-08	7.78e-06	0.507083
Spdl1	76.0138	-4.57344	1.21792	-3.75513	0.00017325	0.00387205	1.1582
Plet1	1340.42	-4.56783	1.02861	-4.44077	8.96e-06	0.000180361	2.25307
C1qb	4783.27	-4.56384	0.560622	-8.14067	3.93e-16	5e-14	2.5
Serpinh1	117.343	-4.50669	1.2221	-3.68765	0.000226336	0.00581265	0.926645
Ramp3	32.0839	-4.48802	1.43246	-3.13307	0.00172986	0.029049	0.926645
Ncs1	96.0203	-4.46091	1.19311	-3.73889	0.000184831	0.00390121	1.22443
Mybl2	129.411	-4.45663	0.778252	-5.72646	1.03e-08	7.47e-07	1.22443
Ndrg4	44.3967	-4.45478	1.31102	-3.39796	0.000678899	0.0404533	0.236292
Syngr1	27.1835	-4.43693	1.37858	-3.21847	0.00128878	0.0243309	0.874231
Slc6a8	53.5833	-4.41993	1.28875	-3.42961	0.000604442	0.0127699	0.949596
Clec4b1	133.437	-4.41195	1.1268	-3.91545	9.02e-05	0.0026932	0.926645
Kif18a	111.719	-4.40126	1.11576	-3.94464	7.99e-05	0.00393863	0.522752
Ppp1r15a	972.799	-4.39668	0.478522	-9.18805	4e-20	5.72e-18	3.15327
Errfi1	400.792	-4.3918	0.889315	-4.93841	7.88e-07	3.39e-05	1.32224
Ccl3	168.923	-4.38319	1.38262	-3.17021	0.0015233	0.0409672	0.521147
Ddias	62.8906	-4.37892	1.2827	-3.41384	0.000640543	0.013238	0.949596
Src	99.3142	-4.34075	1.22067	-3.55604	0.000376492	0.013899	0.522752
Odc1	1257.8	-4.33314	0.440809	-9.82998	8.36e-23	2.1e-20	2.39629
Dhrs9	42.7316	-4.33206	1.43332	-3.02239	0.0025079	0.0386666	0.926645
Plau	34.2013	-4.31894	1.29004	-3.34791	0.000814244	0.0162905	0.926645
Il7r	1108.35	-4.29692	0.581934	-7.38386	1.54e-13	1.41e-11	2.5
Mt1	2121.85	-4.28777	0.455078	-9.42204	4.42e-21	8.81e-19	2.39629
Rhobtb1	30.9161	-4.27282	1.19819	-3.56605	0.000362405	0.00835903	0.949596
Rad51	234.626	-4.2719	1.06677	-4.00454	6.21e-05	0.000952996	2.26121
Gadd45b	863.26	-4.25664	0.697607	-6.10177	1.05e-09	3.86e-08	3.15327
Irg1	214.227	-4.24165	1.3691	-3.09814	0.00194742	0.0316113	0.926645
Clec4n	2524.36	-4.22685	0.327054	-12.924	3.29e-38	1.86e-35	2.39629
AA467197	668.836	-4.22498	1.3969	-3.02453	0.00249017	0.0216965	1.95802
Nr1d1	601.939	-4.22293	0.727279	-5.80647	6.38e-09	3.09e-07	1.98531
Wdr60	30.6986	-4.21821	1.23158	-3.42503	0.000614732	0.0131244	0.926645
Mycl	254.636	-4.21817	1.13975	-3.70095	0.00021479	0.00395216	1.39741
Adamtsl5	85.2097	-4.21583	1.21774	-3.462	0.000536185	0.0183742	0.522752
Creb5	292.902	-4.20358	0.459207	-9.15399	5.49e-20	2.17e-17	1.08194
Prune2	137.087	-4.19337	0.709447	-5.91076	3.41e-09	6.16e-07	0.507083
Mras	41.3535	-4.17465	1.35034	-3.09156	0.00199106	0.0334514	0.874231
Synpo	114.53	-4.16716	1.11211	-3.74708	0.000178902	0.00477771	0.926645
Slc30a4	1114.75	-4.16636	0.761777	-5.46927	4.52e-08	1.47e-06	2.5
Abca1	396.958	-4.16527	0.779647	-5.34251	9.17e-08	4.84e-06	1.35891
B3gnt7	180.775	-4.1625	0.960598	-4.33324	1.47e-05	0.000965854	0.521147
Phlda1	222.652	-4.15685	0.507245	-8.19496	2.51e-16	1.49e-13	0.507083
Ube2t	90.8725	-4.15421	0.920288	-4.51403	6.36e-06	0.000487982	0.507322
Cbr2	342.04	-4.14726	1.04653	-3.96288	7.41e-05	0.00166677	1.39741
Pim3	731.628	-4.13049	0.603263	-6.84692	7.55e-12	4.09e-10	3.15327
Nfkbiz	540.931	-4.1097	0.771697	-5.32554	1.01e-07	5.11e-06	1.39741
Kif11	353.648	-4.10183	0.940781	-4.36002	1.3e-05	0.000381142	1.3675
Zfand2a	495.077	-4.09837	0.904116	-4.53301	5.81e-06	0.000187743	1.40024
Pianp	286.438	-4.0866	0.72812	-5.61253	1.99e-08	1.22e-06	1.3675
Kazald1	124.335	-4.00515	1.06829	-3.74912	0.000177458	0.00376356	1.22443
Lzts2	88.0643	-4.00122	1.06918	-3.74233	0.000182321	0.00483104	0.926645
Plxna1	1609.16	-3.99528	0.574541	-6.95387	3.55e-12	2.91e-10	2.20082
P2ry10	842.68	-3.99267	0.590188	-6.76507	1.33e-11	1.01e-09	2.06881
Slamf9	652.804	-3.98628	0.523953	-7.60807	2.78e-14	3.48e-12	2.06215
Shcbp1	236.194	-3.96309	0.984606	-4.02505	5.7e-05	0.00133386	1.39741
F630111L10Rik	178.965	-3.96232	1.08437	-3.65401	0.000258172	0.0105803	0.507083
Myo1e	878.294	-3.95673	0.516114	-7.66639	1.77e-14	2.41e-12	1.98531
Tnfaip3	896.036	-3.94433	0.775869	-5.08375	3.7e-07	1.22e-05	1.95802
Mmp12	3393.29	-3.94313	1.34613	-2.92924	0.00339795	0.0246249	2.25307
Fam212a	55.9113	-3.94245	0.843808	-4.67221	2.98e-06	0.000481505	0.244381
Ralgds	455.046	-3.9395	1.23248	-3.19639	0.00139157	0.0187703	1.32224
Tspan4	124.654	-3.93498	0.74355	-5.29215	1.21e-07	1.51e-05	0.507322
Rad51ap1	159.878	-3.92912	0.89519	-4.38915	1.14e-05	0.000483319	0.926645
Maged2	92.4379	-3.91456	1.00135	-3.90928	9.26e-05	0.00274339	0.926645
Ptrf	204.335	-3.91332	1.23914	-3.15809	0.00158806	0.0421986	0.521147
Il1r2	3098.73	-3.91175	0.354279	-11.0414	2.41e-28	1.05e-25	2.20082
Adam8	1614.45	-3.89397	0.364578	-10.6808	1.25e-26	4.52e-24	2.5
Ndc1	178.402	-3.88159	0.565855	-6.85969	6.9e-12	1.13e-09	0.926645
Cd209a	290.212	-3.87064	1.00172	-3.86397	0.000111557	0.00178613	1.92716
Postn	1207.65	-3.86112	1.23851	-3.11755	0.00182359	0.0156011	2.20082
Gadd45g	266.104	-3.83442	0.843439	-4.54617	5.46e-06	0.000219707	1.08194
Bhlhe40	1208.18	-3.82783	0.932757	-4.10379	4.06e-05	0.000666928	2.25307
Eva1b	428.152	-3.81384	0.45141	-8.44873	2.94e-17	7.86e-15	1.32224
Nfkbid	362.133	-3.81098	1.08145	-3.52394	0.000425181	0.00729922	1.32224
Arhgap35	163.89	-3.802	0.756452	-5.02609	5.01e-07	5.39e-05	0.507083
E130012A19Rik	57.9718	-3.80067	1.20379	-3.15726	0.0015926	0.0285114	0.874231
Hebp1	13.1811	-3.77819	0.969972	-3.89515	9.81e-05	0.0131505	0.146987
Impact	451.587	-3.77596	0.606342	-6.22743	4.74e-10	3.9e-08	1.40024
Ccl2	503.01	-3.75185	1.22483	-3.06316	0.00219015	0.0253604	1.40024
Plk3	287.279	-3.74463	0.693841	-5.39695	6.78e-08	3.59e-06	1.39741
Ptger3	230.824	-3.70928	0.907071	-4.0893	4.33e-05	0.000696327	2.26121
Fgfr1	80.4009	-3.6999	0.859714	-4.30364	1.68e-05	0.000668796	0.926645
Snx24	97.4561	-3.68001	0.924392	-3.981	6.86e-05	0.0017426	1.22443
Chtf18	98.4218	-3.65787	0.974621	-3.75312	0.000174644	0.0046987	0.926645
Cd72	4712.17	-3.65742	0.413004	-8.85566	8.32e-19	1.32e-16	2.5
N4bp3	284.486	-3.64001	0.647886	-5.6183	1.93e-08	1.45e-06	1.08194
Sult1a1	631.114	-3.63054	0.64948	-5.58992	2.27e-08	9.38e-07	2.06881
Pdgfb	81.6015	-3.61233	1.15165	-3.13666	0.00170884	0.0287512	0.926645
Bcl2a1b	657.008	-3.59263	0.432625	-8.30425	1e-16	1.06e-14	3.15327
Ccnf	179.394	-3.58785	1.13349	-3.16532	0.00154912	0.0414722	0.521147
Nanos1	161.927	-3.5725	1.1491	-3.10895	0.00187753	0.0307909	0.926645
Csrnp1	721.475	-3.55187	0.435027	-8.16472	3.22e-16	5e-14	2.06881
Pmepa1	204.964	-3.54355	1.16309	-3.04667	0.00231389	0.0305031	1.1582
Sh3pxd2b	338.549	-3.5382	0.480335	-7.3661	1.76e-13	2.74e-11	1.3675
Pde4d	42.7265	-3.53783	0.98372	-3.59638	0.00032267	0.0223223	0.244381
Cdkn1a	3029.91	-3.5356	0.373602	-9.46355	2.98e-21	6.5e-19	2.25307
Prim1	318.674	-3.52976	0.665721	-5.30216	1.14e-07	5.91e-06	1.3675
Mmp14	1647.1	-3.52058	0.29578	-11.9027	1.15e-32	6.5e-30	2.20082
Psmc3ip	99.5431	-3.5195	0.841464	-4.18259	2.88e-05	0.00176294	0.507322
C3ar1	575.414	-3.51051	1.11809	-3.13975	0.0016909	0.0110166	3.15327
Zbtb46	197.517	-3.50604	0.959493	-3.65405	0.000258135	0.0107925	0.493881
Clmp	306.077	-3.49874	0.504277	-6.93813	3.97e-12	6.08e-10	1.08194
Rnf150	32.1289	-3.4983	1.14849	-3.046	0.00231905	0.0380506	0.874231
Dusp2	261.432	-3.48862	1.16276	-3.0003	0.00269715	0.0207715	2.26121
Tgif1	1002.99	-3.48215	0.38472	-9.05113	1.41e-19	1.97e-17	3.15327
Gm11974	153.634	-3.47989	0.513478	-6.77709	1.23e-11	3.29e-09	0.521147
Fcrlb	50.2738	-3.47649	1.13116	-3.07338	0.00211646	0.0351762	0.874231
Htra3	289.08	-3.47187	0.791689	-4.38539	1.16e-05	0.000254414	1.92716
Fabp5	1824.67	-3.46719	1.1756	-2.9493	0.00318496	0.0216965	2.5
Got1	589.928	-3.4591	0.45187	-7.65506	1.93e-14	2.49e-12	2.06215
Pxdc1	1458.3	-3.45879	0.601282	-5.75237	8.8e-09	3.32e-07	2.5
Il1rn	973.588	-3.45095	1.24208	-2.77837	0.00546318	0.0395151	1.95802
Cxcl14	244.346	-3.44951	1.23257	-2.79864	0.00513186	0.0333685	2.26121
Sdc1	868.772	-3.44665	0.908046	-3.79568	0.00014724	0.00218457	1.98531
Ptpn4	75.2575	-3.44623	0.892623	-3.86079	0.00011302	0.0053725	0.507322
Tgif2	37.105	-3.44084	1.05464	-3.26258	0.00110404	0.0203557	0.949596
Dusp5	112.667	-3.43828	0.822583	-4.17985	2.92e-05	0.000880943	1.1582
Tubb3	41.7957	-3.43076	1.12194	-3.05789	0.00222905	0.0366862	0.874231
Fbxo30	357.989	-3.42854	0.604849	-5.66843	1.44e-08	8.95e-07	1.39741
Hyal1	72.7088	-3.41854	1.18897	-2.87521	0.0040376	0.0470213	1.1582
Tnfrsf12a	331.363	-3.41449	0.600259	-5.68837	1.28e-08	6.14e-07	1.92716
Spag5	150.188	-3.39685	1.16318	-2.92031	0.00349684	0.0496727	0.926645
Dst	1817.53	-3.39569	0.616419	-5.50874	3.61e-08	1.35e-06	2.20082
Gla	466.608	-3.38023	0.942351	-3.58702	0.000334482	0.00583191	1.35891
Marcksl1	2050.31	-3.37492	0.287479	-11.7397	7.98e-32	3.92e-29	2.20082
Tspan33	78.9126	-3.35674	1.02836	-3.26416	0.0010979	0.0173266	1.1582
Pkp4	59.8579	-3.35662	0.939089	-3.57434	0.00035111	0.0239161	0.244381
Nfkbie	1442.88	-3.3549	0.446584	-7.51237	5.81e-14	6.39e-12	2.20082
Tbc1d16	236.929	-3.34435	0.727915	-4.59443	4.34e-06	9.76e-05	2.26121
Avpi1	898.648	-3.33826	0.387675	-8.61098	7.24e-18	8.67e-16	3.15327
Arhgef40	325.048	-3.33285	0.822519	-4.052	5.08e-05	0.00150844	1.08194
Ccp110	73.3504	-3.32657	1.14287	-2.91071	0.0036061	0.0411708	1.22443
Cadm1	456.352	-3.32632	0.829129	-4.01183	6.03e-05	0.00143347	1.35891
Bub1	225.063	-3.31924	1.14115	-2.90868	0.00362956	0.0432128	1.1582
Nek6	593.765	-3.30725	0.521407	-6.34293	2.25e-10	1.42e-08	2.06881
Pltp	1235.53	-3.29943	0.896264	-3.68131	0.000232036	0.0026013	2.5
Prelid2	103.409	-3.28398	0.818751	-4.01096	6.05e-05	0.00165142	1.1582
Cish	460.902	-3.28237	0.886546	-3.70242	0.000213551	0.00399763	1.3675
Id3	594.898	-3.26952	0.930436	-3.51396	0.000441473	0.00518473	2.06881
Sh3d21	239.751	-3.25217	0.795401	-4.08872	4.34e-05	0.0013145	1.08194
Cxcl10	1078.26	-3.24928	1.13809	-2.85504	0.00430314	0.0273346	2.5
Slc20a1	252.81	-3.24164	0.46633	-6.95138	3.62e-12	4.38e-10	1.39741
Hspa1b	538.278	-3.24014	0.947172	-3.42086	0.000624242	0.00968461	1.3675
Smyd4	88.4615	-3.23169	0.636777	-5.07507	3.87e-07	2.04e-05	1.1582
Gnl3	469.181	-3.22137	0.415394	-7.75497	8.84e-15	1.78e-12	1.3675
Gm6377	898.825	-3.21985	0.603896	-5.33179	9.72e-08	3.5e-06	2.06881
Slc3a2	2764.09	-3.21166	0.235558	-13.6343	2.5e-42	2.05e-39	2.20082
Cracr2b	746.065	-3.20785	0.471475	-6.80387	1.02e-11	5.4e-10	3.15327
Ccnd1	399.299	-3.19326	0.593295	-5.38224	7.36e-08	3.92e-06	1.3675
Plekhn1	255.933	-3.19157	0.467024	-6.83386	8.27e-12	9.62e-10	1.3675
Atf3	1890.64	-3.18458	0.697691	-4.56446	5.01e-06	0.000100966	2.5
Zfp948	200.456	-3.1695	0.846099	-3.74602	0.00017966	0.00397725	1.1582
Fam198b	345.209	-3.16765	0.833924	-3.79849	0.000145582	0.00221309	1.92716
Rab3il1	546.897	-3.1665	0.897878	-3.52665	0.000420853	0.00723505	1.32224
Zc3h12a	301.948	-3.16399	0.448955	-7.04744	1.82e-12	3e-10	1.08194
Igfbp4	111.607	-3.16205	1.02686	-3.07934	0.00207461	0.0330031	0.926645
Gins2	165.408	-3.16065	0.532352	-5.93715	2.9e-09	2.42e-07	1.1582
Cd7	161.903	-3.13349	0.675007	-4.64216	3.45e-06	0.000280089	0.507083
Hyi	144.628	-3.11491	0.869642	-3.58183	0.00034119	0.0134601	0.493881
Slc22a17	111.286	-3.11038	1.09373	-2.84384	0.00445736	0.0483888	1.22443
Mtss1	641.04	-3.1098	0.307106	-10.1261	4.23e-24	1.33e-21	2.06215
Kdm6b	292.474	-3.08066	0.631399	-4.8791	1.07e-06	3.22e-05	1.92716
Tle6	97.1677	-3.07114	0.80565	-3.81201	0.000137844	0.00320367	1.1582
Ccl22	1333.88	-3.0705	1.0402	-2.95183	0.00315902	0.0216561	2.5
Itpkc	220.734	-3.04357	0.812281	-3.74694	0.000179006	0.00477771	0.926645
Scimp	1721.23	-3.03581	0.401658	-7.5582	4.09e-14	4.64e-12	2.20082
Mxd3	120.804	-3.03295	0.931093	-3.25741	0.00112433	0.0176037	1.1582
Wtip	99.9198	-3.03116	0.898396	-3.37397	0.000740932	0.0151604	0.926645
Tspan9	601.508	-3.02724	0.554432	-5.46008	4.76e-08	1.92e-06	1.95802
Pvr	159.869	-3.01967	1.05685	-2.85723	0.0042736	0.048847	1.1582
Mcoln2	274.821	-2.98762	0.970357	-3.07889	0.00207776	0.0296102	1.08194
Tob1	563.734	-2.97256	0.436235	-6.81412	9.48e-12	1.05e-09	1.39741
Snhg4	96.9439	-2.95553	0.858395	-3.44309	0.000575111	0.0124975	0.926645
Dnajb4	304.538	-2.93928	0.522522	-5.62518	1.85e-08	7.4e-07	2.26121
Cd81	460.226	-2.93844	0.780183	-3.76634	0.000165656	0.00333886	1.32224
Per1	193.889	-2.9334	0.75127	-3.90459	9.44e-05	0.00279248	0.926645
Zfp395	63.5864	-2.92588	0.834319	-3.5069	0.000453352	0.0100499	0.949596
Gsg1	61.3486	-2.9034	0.767106	-3.78488	0.000153784	0.012952	0.236292
Baiap2	742.773	-2.89769	0.30347	-9.54851	1.32e-21	3.23e-19	2.06881
Vwf	186.976	-2.89156	0.849719	-3.40296	0.000666609	0.013899	0.926645
Klrd1	289.472	-2.88368	0.580513	-4.96747	6.78e-07	2.92e-05	1.3675
Hmga1	18.0805	-2.87806	0.71528	-4.02369	5.73e-05	0.00758516	0.16862
Dusp1	3704.58	-2.87336	0.779344	-3.68689	0.000227009	0.00256303	2.5
Rbm4b	79.4556	-2.87263	0.926228	-3.10143	0.00192586	0.0313195	0.926645
Coq10b	363.55	-2.86892	0.812939	-3.52907	0.000417021	0.00684101	1.39741
Pigp	373.069	-2.86777	0.504588	-5.68339	1.32e-08	8.34e-07	1.39741
Dsn1	143.41	-2.86573	0.919832	-3.11549	0.00183639	0.0255588	1.1582
Irs2	332.139	-2.86449	0.482361	-5.93849	2.88e-09	2.08e-07	1.3675
1700017B05Rik	368.466	-2.85464	0.83047	-3.43738	0.000587376	0.00899817	1.40024
Tmem119	218.403	-2.85129	0.733672	-3.88633	0.000101772	0.00249325	1.1582
Nt5c3b	202.241	-2.84708	0.600573	-4.74061	2.13e-06	0.000192897	0.493881
2310010J17Rik	32.1472	-2.83706	0.76951	-3.68685	0.000227051	0.00581751	0.926645
Slc7a11	234.577	-2.82608	0.972735	-2.90529	0.00366913	0.0459433	1.08194
Cables1	83.7342	-2.81779	0.925368	-3.04505	0.0023264	0.0305817	1.1582
Tnfsf15	83.8951	-2.80533	0.784904	-3.57411	0.000351421	0.013209	0.522752
Crip2	815.827	-2.80095	0.857226	-3.26746	0.00108516	0.0111869	1.98531
Soga1	215.091	-2.79423	0.531692	-5.25536	1.48e-07	8.62e-06	1.1582
Tk1	360.506	-2.78512	0.82301	-3.38407	0.000714197	0.0107925	1.3675
Clcf1	150.152	-2.78209	0.610576	-4.55649	5.2e-06	0.000419978	0.493881
Cep55	189.836	-2.77531	0.849461	-3.26715	0.00108637	0.0326343	0.493881
2008-09-01	247.682	-2.77501	0.553982	-5.0092	5.47e-07	2.96e-05	1.08194
Tfrc	925.234	-2.76636	0.534456	-5.17603	2.27e-07	7.57e-06	2.06881
Dusp16	112.56	-2.73129	0.549535	-4.97017	6.69e-07	3.32e-05	1.1582
Ppp2r3a	615.928	-2.72391	0.593164	-4.59217	4.39e-06	0.000111533	1.95802
Mxd1	857.442	-2.71626	0.862204	-3.15037	0.00163062	0.0156618	1.95802
Pdlim4	275.945	-2.71591	0.460313	-5.90013	3.63e-09	1.61e-07	2.26121
Dpep2	4846.19	-2.71019	0.355182	-7.63044	2.34e-14	2.72e-12	2.25307
Cep170b	441.464	-2.70209	0.637973	-4.23543	2.28e-05	0.00062238	1.3675
Prmt2	191.792	-2.69912	0.719894	-3.74932	0.000177312	0.00758516	0.521147
Ddit3	134.758	-2.68092	0.855517	-3.13368	0.00172629	0.0452539	0.521147
Uck2	394.193	-2.66142	0.260233	-10.2271	1.5e-24	7.67e-22	1.32224
Egr1	2690.23	-2.65492	0.805811	-3.29471	0.000985229	0.00950995	2.20082
Etv5	306.964	-2.64971	0.724666	-3.65645	0.000255729	0.00466936	1.3675
Adam19	387.636	-2.64787	0.413594	-6.4021	1.53e-10	1.42e-08	1.40024
P2rx5	303.483	-2.63558	0.878574	-2.99984	0.0027012	0.0234524	1.92716
Hmgn1	2042.22	-2.63224	0.478598	-5.4999	3.8e-08	1.26e-06	2.5
Tma16	129.908	-2.62752	0.871362	-3.01542	0.00256625	0.0393585	0.926645
Nfkbia	2529.79	-2.60638	0.463046	-5.62878	1.81e-08	7.4e-07	2.20082
Gpr137b	297.327	-2.5894	0.493119	-5.25106	1.51e-07	9.3e-06	1.08194
Cttnbp2nl	1219.13	-2.58451	0.690753	-3.74158	0.000182868	0.00234392	2.25307
Cyp2s1	280.398	-2.58205	0.786526	-3.28285	0.00102762	0.0143823	1.3675
Hvcn1	1150.29	-2.57793	0.436894	-5.90059	3.62e-09	1.47e-07	2.5
Sertad1	613.639	-2.5705	0.500912	-5.13164	2.87e-07	9.27e-06	2.06881
Lin54	335.062	-2.55669	0.815034	-3.13692	0.00170735	0.0215111	1.3675
Pvrl1	93.055	-2.54857	0.601187	-4.23924	2.24e-05	0.00143216	0.507322
Pea15a	1954.39	-2.53423	0.691347	-3.66564	0.000246721	0.00271937	2.5
Pla2g12a	429.47	-2.53277	0.380667	-6.6535	2.86e-11	2.88e-09	1.40024
Cdc7	193.784	-2.52853	0.658304	-3.84098	0.000122544	0.00349567	0.926645
Etv3	625.164	-2.51864	0.599037	-4.20448	2.62e-05	0.000491139	2.06881
Bcl2a1d	218.338	-2.51646	0.722716	-3.48194	0.000497791	0.0110224	0.926645
Fosl2	597.887	-2.51377	0.479319	-5.24446	1.57e-07	3.67e-06	3.15327
Snx8	1010.22	-2.50827	0.427667	-5.86502	4.49e-09	2.14e-07	2.06215
Smyd2	314.132	-2.48345	0.420951	-5.89963	3.64e-09	1.88e-07	1.92716
Mapk6	695.524	-2.47505	0.656482	-3.77017	0.000163139	0.00228136	2.06881
Smim3	562.578	-2.47059	0.458318	-5.39055	7.02e-08	3.69e-06	1.39741
Apoe	9369.77	-2.46836	0.827866	-2.98159	0.00286752	0.0216965	2.25307
Ffar2	757.307	-2.46677	0.570655	-4.3227	1.54e-05	0.000214254	3.15327
Cd9	9163.45	-2.45353	0.301532	-8.13689	4.06e-16	5.62e-14	2.25307
Cenpk	116.93	-2.44484	0.78475	-3.11544	0.00183668	0.0255588	1.1582
Nusap1	464.584	-2.44083	0.754767	-3.23389	0.00122118	0.0164885	1.3675
Gpr132	275.965	-2.43941	0.783602	-3.11308	0.00185149	0.0223766	1.39741
Rfc3	325.649	-2.4351	0.400439	-6.08107	1.19e-09	1.15e-07	1.08194
Sbf2	322.875	-2.4348	0.765733	-3.1797	0.00147429	0.012952	2.26121
Chaf1b	301.192	-2.43195	0.519357	-4.68262	2.83e-06	7.8e-05	1.92716
Vdr	443.774	-2.43063	0.745437	-3.26069	0.00111143	0.0150849	1.40024
Tlr2	1556.11	-2.42145	0.547149	-4.42558	9.62e-06	0.00019148	2.25307
Gas2l3	226.3	-2.41907	0.471357	-5.13215	2.86e-07	1.34e-05	1.3675
Slc22a21	130.592	-2.41325	0.688883	-3.50313	0.000459825	0.00825886	1.22443
Usp2	92.9726	-2.40897	0.77552	-3.10627	0.00189467	0.0482561	0.522752
Dmkn	1520.63	-2.40085	0.834826	-2.87587	0.00402917	0.0285979	2.20082
Top2a	844.211	-2.39934	0.641055	-3.7428	0.000181983	0.0026013	1.95802
Tpx2	448.471	-2.39649	0.483781	-4.95368	7.28e-07	3.13e-05	1.35891
Ehd1	514.187	-2.39275	0.427279	-5.59998	2.14e-08	1.26e-06	1.39741
Ptms	460.761	-2.37665	0.376496	-6.31255	2.74e-10	2.43e-08	1.40024
Plek2	871.712	-2.37253	0.773171	-3.06857	0.00215085	0.0133219	3.15327
Tex30	206.258	-2.36774	0.546928	-4.32916	1.5e-05	0.00060968	0.926645
H2-K2	199.988	-2.36453	0.604609	-3.91083	9.2e-05	0.00455713	0.507083
Pald1	1191.07	-2.3427	0.506453	-4.6257	3.73e-06	8.82e-05	2.20082
H2-DMb2	1715.49	-2.33957	0.335407	-6.9753	3.05e-12	2.38e-10	2.39629
Fam132a	268.79	-2.30831	0.518005	-4.45615	8.34e-06	0.000254367	1.39741
Junb	7186.3	-2.30725	0.511473	-4.51099	6.45e-06	0.000126178	2.5
Osgin2	323.599	-2.30597	0.332764	-6.92974	4.22e-12	6.32e-10	1.08194
Jun	2554.64	-2.3056	0.424773	-5.42784	5.7e-08	1.82e-06	2.5
Slamf7	1117.55	-2.30185	0.373367	-6.16511	7.04e-10	3.74e-08	2.20082
Pdgfa	104.236	-2.30184	0.739151	-3.11417	0.00184464	0.0473314	0.522752
Trib1	328.491	-2.28913	0.372564	-6.14427	8.03e-10	8.03e-08	1.08194
H2-Eb1	61190.6	-2.28702	0.247434	-9.24296	2.4e-20	4.45e-18	2.5
Bcl2a1a	182.832	-2.28333	0.652934	-3.49703	0.000470463	0.0170266	0.507083
Ccdc34	157.155	-2.2354	0.437627	-5.10799	3.26e-07	3.72e-05	0.493881
Fads1	1687.01	-2.23236	0.51492	-4.33535	1.46e-05	0.000273778	2.20082
2003-03-01	57.6686	-2.23186	0.663022	-3.36618	0.000762157	0.0162166	0.874231
Haus7	268.674	-2.22926	0.430113	-5.18298	2.18e-07	1.05e-05	1.3675
Ier5l	65.1078	-2.22646	0.534272	-4.16729	3.08e-05	0.00092494	1.1582
Cenpw	147.591	-2.21096	0.628032	-3.52046	0.000430802	0.0162166	0.493881
Pde4b	640.81	-2.21035	0.588636	-3.75504	0.000173315	0.00239802	2.06881
Sash1	120.086	-2.21013	0.599238	-3.68824	0.00022581	0.00461904	1.22443
Pld3	871.789	-2.20583	0.243031	-9.07634	1.12e-19	2.39e-17	1.95802
Id2	6246.84	-2.18348	0.289038	-7.55431	4.21e-14	4.27e-12	2.5
Tbc1d10a	470.328	-2.18182	0.529913	-4.11731	3.83e-05	0.000965854	1.35891
Cpne2	665.924	-2.15096	0.292684	-7.34907	2e-13	2.09e-11	2.06881
Socs3	1397.99	-2.14855	0.470184	-4.56959	4.89e-06	0.000102321	2.39629
Gm17644	66.762	-2.1365	0.646043	-3.30705	0.000942849	0.0282829	0.522752
Lig1	303.714	-2.13631	0.670606	-3.18564	0.00144436	0.0184751	1.39741
H2-Ab1	180178	-2.13221	0.317962	-6.70587	2e-11	1.33e-09	2.20082
Gatsl3	206.582	-2.11275	0.588126	-3.59234	0.000327721	0.0129019	0.507083
Hist1h1c	100.596	-2.11165	0.55153	-3.82872	0.000128813	0.00286481	1.22443
Aff1	420.047	-2.11028	0.476484	-4.42885	9.47e-06	0.000279407	1.40024
Zfp703	193.002	-2.1056	0.498492	-4.22393	2.4e-05	0.000904268	0.926645
Donson	238.717	-2.10296	0.394114	-5.33593	9.51e-08	4.97e-06	1.3675
Dtnbp1	599.173	-2.10124	0.432185	-4.8619	1.16e-06	3.26e-05	2.06215
Fth1	29928.2	-2.10093	0.214285	-9.80436	1.08e-22	2.5e-20	2.5
Cep83	545.411	-2.09421	0.362152	-5.78269	7.35e-09	4.99e-07	1.3675
Tbrg1	1280.28	-2.09243	0.288439	-7.25431	4.04e-13	3.77e-11	2.20082
Snhg3	522.816	-2.0834	0.356683	-5.84105	5.19e-09	3.56e-07	1.3675
Mir5107	92.1185	-2.07049	0.689204	-3.00417	0.00266304	0.0404533	0.926645
Arl4c	685.537	-2.06776	0.345057	-5.99253	2.07e-09	1.11e-07	1.95802
Ctnnd2	1095.78	-2.06064	0.577333	-3.56925	0.000358008	0.00387205	2.39629
Mafb	802.596	-2.0415	0.774937	-2.6344	0.0084286	0.0382223	3.15327
Tuba1c	941.767	-2.03821	0.326087	-6.2505	4.09e-10	2.51e-08	1.98531
Mir22hg	605.535	-2.03752	0.565662	-3.60202	0.000315759	0.00411529	1.95802
Sqstm1	3783.46	-2.03231	0.368794	-5.51068	3.57e-08	1.2e-06	2.5
Tacc3	702.059	-2.027	0.470002	-4.31275	1.61e-05	0.000221305	3.15327
Prrg2	138.162	-2.0244	0.584596	-3.46291	0.000534375	0.0183742	0.521147
Hist1h2bc	425.904	-2.01771	0.366429	-5.50642	3.66e-08	2.09e-06	1.3675
Tmem218	121.676	-2.01749	0.637203	-3.16617	0.00154462	0.0421986	0.507322
Lgmn	1479.68	-2.01293	0.51727	-3.89146	9.96e-05	0.00135398	2.39629
Ccdc122	320.349	-2.01289	0.476628	-4.22318	2.41e-05	0.000641653	1.39741
Rab11fip1	449.758	-2.00612	0.482706	-4.15598	3.24e-05	0.000828601	1.39741
Alox5	8216.89	-1.99877	0.481308	-4.15279	3.28e-05	0.000507676	2.5
Klf7	331.776	-1.99439	0.42905	-4.64838	3.35e-06	0.000118461	1.39741
Spire1	285.678	-1.98343	0.672744	-2.94827	0.00319561	0.0236218	2.26121
Gm16907	85.5673	-1.97662	0.640177	-3.08761	0.00201773	0.027585	1.1582
Tmem42	158.438	-1.97191	0.528683	-3.72986	0.000191586	0.00810669	0.521147
Cd86	2402.44	-1.96153	0.303354	-6.46614	1.01e-10	6.18e-09	2.20082
Mgat4a	327.768	-1.96123	0.720647	-2.72149	0.00649884	0.0458136	1.92716
Zfp560	141.694	-1.95863	0.588499	-3.32819	0.000874136	0.0273491	0.507083
Wbp5	543.701	-1.95373	0.499431	-3.9119	9.16e-05	0.0019954	1.39741
H2-Aa	86038.7	-1.95361	0.244685	-7.9842	1.41e-15	1.74e-13	2.39629
Rapgef5	274.623	-1.9413	0.657882	-2.95083	0.00316919	0.0410186	1.08194
Itgax	2299.84	-1.9413	0.420201	-4.61992	3.84e-06	8.07e-05	2.5
Atf4	1266.15	-1.92603	0.388883	-4.95272	7.32e-07	1.99e-05	2.25307
Cd209c	116.788	-1.92073	0.605721	-3.17099	0.00151921	0.0222455	1.1582
Clic4	5117.32	-1.92008	0.394363	-4.86882	1.12e-06	2.67e-05	2.5
Cstb	2774.91	-1.91991	0.315358	-6.08803	1.14e-09	5.12e-08	2.5
Cdca8	394.806	-1.91795	0.614228	-3.12254	0.001793	0.022854	1.32224
Syce2	184.109	-1.90928	0.45808	-4.16801	3.07e-05	0.00185914	0.507083
Slc12a4	651.937	-1.90148	0.520319	-3.65445	0.00025773	0.00349062	1.95802
4930413G21Rik	28.4144	-1.89701	0.507525	-3.73776	0.000185664	0.004808	0.949596
Sh2b2	584.505	-1.89523	0.454319	-4.17158	3.02e-05	0.000557061	2.06881
Hook2	239.863	-1.88778	0.489526	-3.85634	0.000115099	0.00240498	1.3675
Fam216a	173.961	-1.88663	0.612132	-3.08207	0.00205569	0.0279317	1.1582
Map3k8	645.925	-1.88584	0.352084	-5.35622	8.5e-08	3.1e-06	2.06215
Crtap	273.678	-1.88493	0.676982	-2.78432	0.00536405	0.0346231	2.26121
Sectm1a	337.511	-1.88471	0.643912	-2.92698	0.00342275	0.0279317	1.92716
Lonrf1	80.0102	-1.88404	0.518464	-3.63389	0.000279183	0.00686825	0.926645
Gpr34	835.989	-1.88385	0.508919	-3.70166	0.000214193	0.00283942	2.06215
Nenf	264.036	-1.8814	0.310856	-6.05231	1.43e-09	6.92e-08	2.26121
Lacc1	559.525	-1.87149	0.330048	-5.67034	1.43e-08	8.88e-07	1.40024
Paqr4	1168.7	-1.86457	0.302467	-6.16453	7.07e-10	3.37e-08	2.5
Sde2	612.395	-1.8602	0.371095	-5.01272	5.37e-07	1.11e-05	3.15327
Ier5	1975.43	-1.85176	0.417442	-4.43597	9.17e-06	0.000175864	2.39629
Jmy	188.041	-1.84857	0.576444	-3.20685	0.00134198	0.0203082	1.1582
Ccnl1	1078.45	-1.84546	0.29951	-6.16162	7.2e-10	3.41e-08	2.5
Stk38l	467.881	-1.84357	0.403544	-4.56844	4.91e-06	0.000164133	1.40024
Hsp90aa1	1851.25	-1.83714	0.281782	-6.51973	7.04e-11	4.44e-09	2.20082
Ank	1531.24	-1.83408	0.366964	-4.99798	5.79e-07	1.53e-05	2.39629
Spryd7	240.169	-1.82167	0.444043	-4.10245	4.09e-05	0.00101928	1.3675
Snhg1	106.652	-1.81884	0.471983	-3.8536	0.000116391	0.0053725	0.522752
Pnrc1	1553.54	-1.80626	0.215956	-8.36402	6.06e-17	9.1e-15	2.25307
Rasa2	874.391	-1.80027	0.36295	-4.9601	7.05e-07	2.08e-05	2.06215
Trip10	380.191	-1.78976	0.588126	-3.04316	0.00234111	0.0279207	1.32224
Klc4	800.013	-1.78408	0.318382	-5.6036	2.1e-08	9.26e-07	1.95802
Jund	2026.52	-1.78106	0.246767	-7.21757	5.29e-13	4.71e-11	2.25307
Qpct	653.652	-1.77632	0.468798	-3.78909	0.000151199	0.00153195	3.15327
Fam213a	1012.67	-1.77449	0.693705	-2.55798	0.0105282	0.045537	3.15327
Fbxo11	246.527	-1.76204	0.636013	-2.77045	0.00559793	0.0358427	2.26121
Tubb5	2172.39	-1.75316	0.251276	-6.97704	3.01e-12	2.28e-10	2.5
Cenpa	467.266	-1.75178	0.525482	-3.33367	0.000857098	0.0129245	1.32224
Efhd2	5562.78	-1.74411	0.294447	-5.92332	3.16e-09	1.43e-07	2.25307
Cltb	858.801	-1.73547	0.411483	-4.2176	2.47e-05	0.000486399	1.98531
D16Ertd472e	299.33	-1.73205	0.562044	-3.08169	0.0020583	0.0243309	1.39741
Rassf1	1256.82	-1.73099	0.258095	-6.70677	1.99e-11	1.2e-09	2.5
Pld2	538.817	-1.72841	0.35115	-4.92215	8.56e-07	3.47e-05	1.40024
Zfp90	282.361	-1.71862	0.511565	-3.35954	0.000780721	0.0116114	1.3675
Taf1d	282.36	-1.71371	0.437484	-3.9172	8.96e-05	0.0019954	1.3675
Mafk	638.819	-1.71359	0.270372	-6.33788	2.33e-10	1.44e-08	2.06215
Ilf3	389.382	-1.71249	0.279677	-6.12311	9.18e-10	7.36e-08	1.35891
Tmem251	446.709	-1.71016	0.343883	-4.9731	6.59e-07	2.86e-05	1.35891
Pkmyt1	290.753	-1.70593	0.571724	-2.98383	0.00284661	0.0216209	2.26121
Clec4a2	1021.67	-1.70047	0.479219	-3.54841	0.000387558	0.00329119	3.15327
Jup	1966.05	-1.69889	0.553497	-3.06938	0.00214506	0.0165059	2.39629
Dnajc9	635.761	-1.69794	0.367028	-4.6262	3.72e-06	9.57e-05	1.98531
Chchd6	216.996	-1.69364	0.371559	-4.55821	5.16e-06	0.000198067	1.1582
Tes	1108.6	-1.68062	0.357021	-4.70734	2.51e-06	5.7e-05	2.39629
Zbtb21	181.185	-1.67908	0.49925	-3.3632	0.000770449	0.0247834	0.507083
Slc15a3	298.867	-1.67727	0.566158	-2.96255	0.00305104	0.0398331	1.08194
Wnk1	648.543	-1.67707	0.40508	-4.14009	3.47e-05	0.000436897	3.15327
Relb	431.919	-1.67432	0.585244	-2.8609	0.00422441	0.0427059	1.3675
Rrp9	276.093	-1.66913	0.441442	-3.78109	0.000156144	0.00375367	1.08194
Ell2	306.524	-1.66828	0.619391	-2.69342	0.00707226	0.0487005	1.92716
Nmt2	216.609	-1.66681	0.577634	-2.88559	0.00390685	0.0458136	1.1582
Tmem106c	298.334	-1.66584	0.439902	-3.78686	0.000152565	0.00296311	1.39741
Rnaseh2b	466.945	-1.66137	0.408738	-4.06464	4.81e-05	0.00118466	1.35891
Slc7a1	162.578	-1.66097	0.428448	-3.87671	0.000105878	0.00508826	0.507083
Prkrir	429.589	-1.65812	0.471415	-3.51733	0.000435914	0.0074452	1.32224
Prr3	140.294	-1.65667	0.481521	-3.44048	0.000580677	0.0201142	0.507083
Atp6v0a1	648.412	-1.65371	0.222039	-7.44785	9.49e-14	1.12e-11	1.98531
Chd7	519.06	-1.64636	0.365812	-4.50056	6.78e-06	0.000217593	1.35891
Aif1	1776.98	-1.64621	0.429397	-3.83377	0.000126193	0.00165962	2.39629
Jmjd1c	774.763	-1.64265	0.520049	-3.15866	0.00158499	0.0152945	1.95802
Ssfa2	553.376	-1.64143	0.462575	-3.54845	0.000387499	0.00674989	1.32224
Cep152	380.663	-1.63966	0.46673	-3.51309	0.000442933	0.00737815	1.35891
Akip1	298.125	-1.6358	0.546621	-2.99256	0.00276648	0.0212144	2.26121
Adora2b	480.549	-1.63059	0.553475	-2.94609	0.00321814	0.0337262	1.40024
Elmsan1	479.009	-1.62872	0.456833	-3.56523	0.000363536	0.00611919	1.39741
Bola3	299.329	-1.62765	0.358434	-4.541	5.6e-06	0.000139087	1.92716
Ndel1	1230.94	-1.6256	0.231112	-7.0338	2.01e-12	1.54e-10	2.5
Ift43	158.933	-1.62384	0.47077	-3.44933	0.000561974	0.0196793	0.507083
Ttc3	345.027	-1.62258	0.531598	-3.05228	0.00227111	0.026556	1.3675
Tmbim1	1460.91	-1.62193	0.209263	-7.75069	9.14e-15	1.15e-12	2.25307
Fhod1	56.0974	-1.62121	0.529833	-3.05984	0.00221452	0.0341293	0.949596
2510002D24Rik	168.06	-1.61494	0.400878	-4.02851	5.61e-05	0.00292813	0.521147
2010111I01Rik	794.312	-1.61378	0.345296	-4.67362	2.96e-06	5.16e-05	3.15327
Ubc	5037.79	-1.61096	0.166358	-9.68373	3.54e-22	8.22e-20	2.25307
Gm14295	316.893	-1.60537	0.389004	-4.12688	3.68e-05	0.00069592	1.92716
Ninj1	776.977	-1.6006	0.293454	-5.45435	4.92e-08	1.98e-06	1.95802
Dut	349.929	-1.59927	0.324456	-4.9291	8.26e-07	2.56e-05	1.92716
Gabarapl1	687.134	-1.59074	0.294214	-5.40675	6.42e-08	1.64e-06	3.15327
Mad2l1	372.174	-1.58437	0.527942	-3.00104	0.00269061	0.0302111	1.3675
Neat1	2334.46	-1.58094	0.250271	-6.31693	2.67e-10	1.5e-08	2.25307
Tob2	1040.73	-1.57917	0.219972	-7.17896	7.02e-13	4.52e-11	3.15327
Gpr137b-ps	463.658	-1.57899	0.371806	-4.2468	2.17e-05	0.000613692	1.32224
Tspan3	559.195	-1.57249	0.476655	-3.299	0.000970284	0.0137618	1.3675
Nop14	253.175	-1.56861	0.309162	-5.07374	3.9e-07	1.78e-05	1.3675
Cirbp	1645.49	-1.56578	0.198042	-7.90631	2.65e-15	3.21e-13	2.39629
Btg2	4702.29	-1.56259	0.456024	-3.42655	0.000611309	0.0064865	2.20082
P2ry14	569.748	-1.55952	0.419727	-3.71555	0.000202765	0.00271402	2.06215
Tsc22d1	1220.94	-1.55337	0.43375	-3.58126	0.000341936	0.00391595	2.25307
Gt(ROSA)26Sor	296.45	-1.55134	0.480105	-3.23126	0.00123247	0.020074	1.08194
Gnl1	653.971	-1.54987	0.389294	-3.98122	6.86e-05	0.000784199	3.15327
Slc7a5	1082.8	-1.53604	0.356965	-4.30305	1.68e-05	0.000313237	2.20082
Pmvk	446.462	-1.5328	0.464955	-3.29667	0.000978374	0.0142121	1.32224
Slc38a2	2122.41	-1.53202	0.387766	-3.9509	7.79e-05	0.00110092	2.39629
Trmt61b	54.2861	-1.52779	0.490164	-3.11691	0.00182759	0.0302261	0.926645
Espl1	540.585	-1.52766	0.418356	-3.65157	0.000260643	0.00473721	1.3675
Flcn	556.73	-1.52529	0.501694	-3.04027	0.00236363	0.0269402	1.39741
1700113A16Rik	115.6	-1.51695	0.519687	-2.91896	0.00351197	0.042099	1.1582
Rgs10	663.43	-1.50833	0.320428	-4.70725	2.51e-06	6.84e-05	1.98531
Pgrmc1	986.176	-1.49418	0.340204	-4.392	1.12e-05	0.000245639	1.95802
Cirh1a	320.955	-1.48932	0.398746	-3.735	0.000187718	0.0026932	1.92716
Dgcr6	492.883	-1.48674	0.468734	-3.17181	0.00151494	0.0197379	1.35891
1500011B03Rik	416.93	-1.48418	0.371533	-3.99474	6.48e-05	0.00148949	1.40024
Hmgb3	459.757	-1.48206	0.462804	-3.20236	0.00136306	0.0179947	1.3675
Cd276	458.063	-1.46625	0.449732	-3.26027	0.00111305	0.0154398	1.35891
Mdm2	768.747	-1.46369	0.300926	-4.86396	1.15e-06	3.36e-05	1.95802
Impdh1	690.297	-1.45421	0.397503	-3.65836	0.00025383	0.00329119	2.06215
Tspyl2	323.235	-1.45248	0.35981	-4.03679	5.42e-05	0.00084414	2.26121
Prkar2a	361.15	-1.4524	0.388146	-3.74191	0.00018263	0.00350731	1.3675
Fbrsl1	472.135	-1.4515	0.286359	-5.06879	4e-07	1.78e-05	1.39741
Nasp	345.888	-1.44668	0.487515	-2.96746	0.00300268	0.0321421	1.39741
Il11ra1	211.66	-1.44607	0.375806	-3.84791	0.000119131	0.0054964	0.521147
Tomm20	1150.56	-1.44555	0.268876	-5.37627	7.6e-08	2.62e-06	2.20082
Orc6	290.645	-1.4451	0.385202	-3.75152	0.000175765	0.00334655	1.39741
Tmem189	797.564	-1.44183	0.294051	-4.90333	9.42e-07	2.85e-05	1.95802
Marveld1	509.374	-1.44162	0.508002	-2.83782	0.00454231	0.0455505	1.35891
Npepl1	1000.23	-1.4355	0.323269	-4.44058	8.97e-06	0.000193985	2.06215
Tmem120a	283.756	-1.43286	0.462306	-3.09938	0.00193929	0.0181369	1.92716
Timm8a1	295.794	-1.43193	0.283451	-5.05179	4.38e-07	1.25e-05	2.26121
Denr	1000.61	-1.42967	0.204504	-6.9909	2.73e-12	2.54e-10	1.95802
Plek	3886.26	-1.42764	0.437814	-3.26085	0.0011108	0.0103247	2.25307
H2afz	11347.9	-1.42231	0.193544	-7.34878	2e-13	1.75e-11	2.5
4930404N11Rik	72.3381	-1.42041	0.499674	-2.84268	0.00447359	0.0485253	1.22443
Havcr2	2117.49	-1.41216	0.351713	-4.01509	5.94e-05	0.000843634	2.5
Ppfibp1	762.611	-1.39798	0.469247	-2.9792	0.00289007	0.0243309	1.95802
Hk2	350.11	-1.39732	0.385529	-3.62441	0.000289618	0.00515335	1.3675
Slc29a1	685.038	-1.39431	0.334995	-4.16218	3.15e-05	0.000579664	2.06215
Tuba1b	2634.02	-1.38824	0.290606	-4.77704	1.78e-06	3.98e-05	2.5
Sod2	1181.93	-1.38002	0.318929	-4.32705	1.51e-05	0.000254414	2.5
Rsrc2	569.494	-1.3785	0.366598	-3.76025	0.000169745	0.00235694	2.06881
Cd74	302714	-1.37427	0.211925	-6.48468	8.89e-11	5.38e-09	2.25307
Igsf8	1086.55	-1.37419	0.280239	-4.90364	9.41e-07	2.25e-05	2.5
Mef2d	290.8	-1.35912	0.369246	-3.6808	0.000232504	0.0043053	1.3675
Gm1821	1580.64	-1.35502	0.217245	-6.23729	4.45e-10	2.43e-08	2.25307
Rhob	158.339	-1.35269	0.426419	-3.17222	0.0015128	0.0407551	0.521147
Map2k3	1957.46	-1.35144	0.435352	-3.10424	0.00190768	0.0161518	2.20082
Runx3	952.261	-1.34386	0.398565	-3.37174	0.000746955	0.00826305	1.98531
Blcap	293.799	-1.34317	0.410344	-3.27327	0.00106309	0.00992256	2.26121
Zfp655	470.372	-1.33786	0.412514	-3.24318	0.00118204	0.0161437	1.3675
Pwwp2b	774.253	-1.33052	0.398271	-3.34074	0.000835553	0.00879165	2.06215
Rrm1	1201.76	-1.3292	0.408731	-3.25203	0.00114585	0.00971134	2.5
Tubb2a	663.998	-1.315	0.392249	-3.35246	0.000800976	0.00885238	1.95802
Thyn1	122.199	-1.30084	0.294043	-4.42399	9.69e-06	0.000680617	0.522752
P2rx4	779.202	-1.29296	0.280337	-4.61217	3.98e-06	9.8e-05	2.06215
Nceh1	3328.89	-1.29276	0.353015	-3.66205	0.000250204	0.00308037	2.20082
Twsg1	1126.36	-1.29219	0.290943	-4.44139	8.94e-06	0.000166742	2.5
Zfp36l1	800.168	-1.28821	0.37758	-3.41176	0.000645457	0.00736962	1.98531
Mpp6	1458.8	-1.28808	0.248904	-5.17498	2.28e-07	6.38e-06	2.5
Fam3c	724.828	-1.28368	0.277331	-4.62869	3.68e-06	9.49e-05	1.98531
Oser1	860.173	-1.27936	0.445326	-2.87285	0.00406784	0.0313195	1.95802
Nostrin	388.484	-1.27788	0.315015	-4.05656	4.98e-05	0.00118589	1.40024
Dtymk	443.905	-1.27354	0.319931	-3.98067	6.87e-05	0.00164749	1.32224
Mfsd12	224.729	-1.26876	0.43064	-2.94622	0.00321681	0.0469124	0.926645
Ube2s	582.417	-1.26372	0.31126	-4.05999	4.91e-05	0.000868359	1.98531
Isy1	277.084	-1.26296	0.275422	-4.58552	4.53e-06	0.000100966	2.26121
Shtn1	596.083	-1.26233	0.435011	-2.90183	0.00370984	0.0281471	2.06881
Tuba1a	1455.9	-1.25259	0.306965	-4.08058	4.49e-05	0.000665864	2.5
Irak2	634.402	-1.24998	0.339884	-3.67768	0.000235366	0.00323004	1.95802
Nfkbib	643.794	-1.2487	0.291791	-4.27943	1.87e-05	0.000366849	2.06215
Dnajb1	791.455	-1.24292	0.380251	-3.26867	0.00108053	0.0111533	1.98531
Fcgr2b	3780.13	-1.24192	0.329851	-3.76507	0.0001665	0.00218069	2.25307
Tank	801.26	-1.23629	0.317403	-3.895	9.82e-05	0.00152437	2.06215
Tipin	629.576	-1.23212	0.293994	-4.19098	2.78e-05	0.000543002	1.95802
Pcna	1448.82	-1.23091	0.248038	-4.96259	6.96e-07	1.79e-05	2.39629
Nfe2l2	1158.1	-1.22962	0.418779	-2.9362	0.00332262	0.0243309	2.25307
Plgrkt	481.308	-1.22853	0.273652	-4.48938	7.14e-06	0.000221305	1.39741
Carhsp1	976.439	-1.22695	0.425364	-2.88448	0.00392066	0.021445	3.15327
Tesk1	631.656	-1.22613	0.435716	-2.81406	0.00489202	0.034544	2.06881
Gna15	1836	-1.22289	0.305576	-4.00192	6.28e-05	0.000961831	2.25307
Ing2	194.883	-1.22194	0.388747	-3.14328	0.00167066	0.0458658	0.493881
Gna13	1342.18	-1.22034	0.273712	-4.4585	8.25e-06	0.000169388	2.25307
Tfip11	357.583	-1.21553	0.272865	-4.45469	8.4e-06	0.000256994	1.3675
Klf6	2999.29	-1.2069	0.314667	-3.83547	0.000125326	0.00165142	2.39629
H2-DMb1	13301.5	-1.19877	0.318644	-3.76209	0.000168499	0.00223489	2.20082
Impdh2	566.966	-1.19399	0.328661	-3.63288	0.000280277	0.00372908	1.95802
Arhgap31	910.298	-1.18954	0.328447	-3.62171	0.000292662	0.00369127	2.06881
Rbm3	6096.65	-1.18717	0.178542	-6.64924	2.95e-11	1.77e-09	2.39629
Spag9	1082.41	-1.18461	0.388476	-3.04938	0.00229311	0.0174557	2.39629
Ncl	2773.81	-1.17767	0.219413	-5.36738	7.99e-08	2.45e-06	2.5
Bcap29	809.854	-1.17608	0.304326	-3.86455	0.000111292	0.00168796	2.06215
Samd4b	320.105	-1.17582	0.399118	-2.94605	0.00321861	0.0237429	2.26121
Azin1	781.926	-1.17231	0.329283	-3.56018	0.000370603	0.00451463	2.06881
Zfand5	1597.27	-1.16796	0.215769	-5.41301	6.2e-08	2.03e-06	2.39629
Nufip1	294.614	-1.16527	0.323967	-3.59689	0.000322041	0.00562073	1.3675
Ube2e3	1112.86	-1.16205	0.303589	-3.8277	0.000129346	0.00168796	2.39629
Sepp1	3085.53	-1.15789	0.278829	-4.15267	3.29e-05	0.000528679	2.39629
Tyms	379.727	-1.15634	0.388258	-2.97828	0.00289872	0.031318	1.39741
Bin1	550.061	-1.15417	0.372835	-3.09565	0.00196384	0.0239161	1.3675
Rbbp7	1659.71	-1.15086	0.411854	-2.79434	0.00520066	0.0323167	2.39629
Cav2	1961.44	-1.14426	0.401987	-2.8465	0.00442025	0.0305817	2.20082
Mrpl41	489.82	-1.1442	0.323609	-3.53574	0.00040663	0.0068491	1.35891
Tusc3	257.921	-1.14414	0.327263	-3.49609	0.000472137	0.00756355	1.39741
Usmg5	1943.81	-1.14402	0.30543	-3.74562	0.000179949	0.0021357	2.5
Lgals1	5358.26	-1.14325	0.362172	-3.15664	0.00159597	0.0131342	2.39629
Camk1	1999.64	-1.1342	0.356853	-3.17832	0.00148129	0.0120207	2.5
Litaf	3553.45	-1.13299	0.169724	-6.6755	2.46e-11	1.43e-09	2.5
Sbds	596.195	-1.13225	0.285033	-3.97233	7.12e-05	0.00119228	1.98531
Med29	235.89	-1.12781	0.3449	-3.26997	0.00107559	0.0113941	1.92716
S100a10	5902.51	-1.12669	0.229634	-4.90646	9.27e-07	2.23e-05	2.5
Vim	14628.8	-1.12445	0.266681	-4.21645	2.48e-05	0.000414019	2.39629
Ubb	6921.59	-1.12297	0.164783	-6.81484	9.44e-12	6.19e-10	2.5
Ankrd12	424.106	-1.11877	0.392413	-2.851	0.00435821	0.0437604	1.3675
Mpc1	2135.76	-1.11713	0.301002	-3.71136	0.000206149	0.00261661	2.20082
Acp2	603.47	-1.11491	0.241922	-4.60853	4.06e-06	0.000102321	1.98531
Gsn	12286.5	-1.11359	0.217393	-5.12249	3.02e-07	8.22e-06	2.5
Shmt2	305.961	-1.10877	0.38401	-2.88734	0.00388518	0.0273126	2.26121
Pdcd5	536.205	-1.10408	0.289571	-3.81279	0.000137407	0.00283942	1.32224
Lamtor3	877.356	-1.09963	0.276137	-3.9822	6.83e-05	0.00111598	2.06881
Clk1	1785.39	-1.09764	0.296403	-3.70321	0.00021289	0.00242046	2.5
Atpif1	3449.17	-1.09351	0.316015	-3.4603	0.000539584	0.00581751	2.20082
Aimp2	333.572	-1.08139	0.344988	-3.13457	0.00172107	0.0212651	1.39741
Eid1	1259.72	-1.07803	0.283245	-3.80602	0.00014122	0.00191578	2.25307
Dctpp1	240.226	-1.07774	0.352111	-3.06079	0.00220755	0.0255383	1.39741
Fbxw9	238.638	-1.07553	0.351149	-3.0629	0.00219203	0.017599	2.26121
Rnf149	1653.51	-1.06879	0.394659	-2.70813	0.00676639	0.0425396	2.20082
Nagk	513.699	-1.06606	0.271737	-3.92315	8.74e-05	0.00200898	1.32224
Dnajb9	216.736	-1.06519	0.321349	-3.31474	0.000917276	0.0150691	1.1582
H3f3b	18716.9	-1.06151	0.153849	-6.89967	5.21e-12	3.99e-10	2.25307
Dpp7	244.469	-1.06073	0.291755	-3.63569	0.000277233	0.00495527	1.3675
Lsm5	590.194	-1.0587	0.342776	-3.0886	0.00201102	0.0183786	1.95802
Calm1	15284.6	-1.05504	0.284816	-3.70429	0.000211982	0.00267226	2.20082
Lsr	2292.76	-1.05437	0.339413	-3.10644	0.00189354	0.0157689	2.25307
Ppp2r2d	459.716	-1.04932	0.349091	-3.00587	0.00264823	0.0292894	1.40024
Rpl12	1562.92	-1.0409	0.379844	-2.74033	0.00613777	0.035609	2.5
Tbcb	1433.98	-1.03931	0.347611	-2.98986	0.00279104	0.0197379	2.5
Eif1	6655.14	-1.03903	0.206616	-5.02883	4.93e-07	1.43e-05	2.20082
Eif1a	1042.59	-1.03773	0.2974	-3.48934	0.000484211	0.00561258	2.06215
Slc25a3	3058.23	-1.03704	0.239127	-4.33677	1.45e-05	0.000247029	2.5
Traf2	387.753	-1.02932	0.226603	-4.54241	5.56e-06	0.000180361	1.40024
Hint2	440.529	-1.02427	0.253445	-4.04138	5.31e-05	0.00125439	1.39741
S100a6	11324.5	-1.02133	0.262869	-3.88532	0.000102196	0.00138433	2.39629
Wsb1	1477.23	-1.021	0.258513	-3.9495	7.83e-05	0.00118589	2.20082
Nhp2	627.278	-1.0202	0.29529	-3.45492	0.000550451	0.00625149	2.06215
Brix1	808.097	-1.01913	0.337186	-3.02245	0.00250736	0.0216561	1.98531
Rpp21	411.885	-1.0159	0.347354	-2.92467	0.00344823	0.0363453	1.3675
Elp5	517.121	-1.01525	0.308734	-3.28843	0.00100749	0.0142232	1.35891
Plec	2966.03	-1.01242	0.322123	-3.14296	0.00167247	0.0135822	2.39629
Uap1l1	907.558	-1.01221	0.398562	-2.53967	0.0110958	0.0472769	3.15327
Nup85	502.549	-1.01217	0.222016	-4.55898	5.14e-06	0.000177735	1.32224
Vps29	1235.78	-1.0048	0.22818	-4.40352	1.07e-05	0.00019148	2.5
Tceb1	1025.7	-1.00379	0.328786	-3.05302	0.00226547	0.0138981	3.15327
Eif1ad	497.111	-1.00371	0.266074	-3.7723	0.000161747	0.00320367	1.35891
1110007C09Rik	956.942	-1.00344	0.348961	-2.8755	0.00403384	0.0299961	2.06881
Calm2	4902.26	-1.00061	0.223582	-4.47536	7.63e-06	0.00016259	2.20082
Rps27l	2002.24	-1.00058	0.292545	-3.42027	0.000625587	0.00612294	2.39629
Dcaf8	976.776	1.01628	0.283131	3.58945	0.000331382	0.00286481	3.15327
Ccdc28b	253.634	1.02025	0.309486	3.2966	0.000978643	0.0138602	1.3675
Shc1	1440.98	1.02089	0.332921	3.06646	0.00216611	0.0161518	2.5
Prdx5	1820.95	1.02321	0.260613	3.92618	8.63e-05	0.00116004	2.5
Rps6ka1	1721.51	1.02687	0.24144	4.25312	2.11e-05	0.000376827	2.25307
Zmpste24	741.045	1.03493	0.372721	2.7767	0.00549145	0.0393452	1.98531
Psap	19490.3	1.03629	0.236539	4.38106	1.18e-05	0.000208353	2.5
Tbc1d10b	617.597	1.04127	0.369618	2.81715	0.00484521	0.0249885	3.15327
4833420G17Rik	468.26	1.04167	0.334396	3.11508	0.00183892	0.0233754	1.32224
Copz1	1695.17	1.04426	0.226706	4.60623	4.1e-06	8.87e-05	2.39629
Scfd1	674.962	1.04645	0.363605	2.87799	0.00400218	0.0310038	1.95802
Lcp1	18282.2	1.04875	0.334276	3.13737	0.00170468	0.0133219	2.5
Mapk14	1196.74	1.05088	0.311819	3.37015	0.000751263	0.00748508	2.25307
Klf13	894.427	1.05345	0.273747	3.84826	0.000118959	0.00177762	2.06881
Fam32a	1003.13	1.05433	0.340038	3.10063	0.0019311	0.0178403	1.95802
Plekhf2	1031.34	1.05484	0.258594	4.07913	4.52e-05	0.000547461	3.15327
Bckdha	412.238	1.05508	0.344433	3.06324	0.00218953	0.025943	1.35891
Sp2	231.906	1.05516	0.321674	3.28022	0.00103727	0.0174557	1.08194
Cib1	851.522	1.05762	0.359947	2.93826	0.00330059	0.0268748	1.95802
Cherp	522.211	1.06131	0.375093	2.82946	0.00466268	0.0473314	1.32224
Copb2	1238.77	1.0622	0.285672	3.71827	0.000200596	0.00239802	2.39629
Sgk3	1248.01	1.06221	0.321291	3.30607	0.000946129	0.00830037	2.5
Rfwd3	641.044	1.0632	0.369014	2.8812	0.00396161	0.0296102	2.06215
Elmo1	1800.65	1.06502	0.355533	2.99555	0.00273949	0.0211058	2.25307
Tm9sf3	2684.07	1.07018	0.373309	2.86674	0.00414723	0.0274307	2.39629
Snd1	1404.2	1.0711	0.382105	2.80315	0.00506067	0.0330803	2.25307
Fam69a	2008.13	1.07507	0.331363	3.24439	0.00117703	0.0103118	2.39629
Dhdds	351.692	1.07551	0.315825	3.40538	0.00066071	0.00674989	2.26121
Numa1	542.541	1.0773	0.337833	3.18885	0.00142841	0.0183742	1.39741
Ndst2	580.686	1.07815	0.344478	3.1298	0.00174927	0.0162905	1.98531
Tmem184b	579.647	1.08226	0.394191	2.74553	0.00604135	0.0295862	3.15327
Rnase6	1489.41	1.08281	0.28792	3.76081	0.000169362	0.00223829	2.20082
Ctr9	378.744	1.08909	0.382393	2.84811	0.00439803	0.0432884	1.39741
Abr	1602.61	1.09528	0.414652	2.64144	0.00825553	0.0466341	2.39629
Far1	1332.28	1.09961	0.326163	3.37135	0.000748008	0.00758516	2.20082
Rab3d	1084.05	1.10222	0.34842	3.16349	0.00155889	0.0125407	2.5
Usp8	1125.7	1.11074	0.34149	3.25265	0.00114336	0.0100499	2.39629
Rpap1	202.522	1.11544	0.340399	3.27686	0.0010497	0.031881	0.493881
Plod3	772.737	1.11643	0.378718	2.94793	0.00319907	0.0262285	1.95802
Dusp7	682.14	1.12905	0.295467	3.82124	0.00013278	0.00202167	1.98531
Fam107b	2070.65	1.13229	0.347384	3.25949	0.00111614	0.0105645	2.20082
Clint1	1252.67	1.13297	0.358205	3.16291	0.00156199	0.012952	2.39629
Acap3	380.763	1.13695	0.36761	3.09281	0.00198269	0.0236431	1.40024
Atp8a1	722.085	1.13755	0.416173	2.73336	0.00626911	0.042099	2.06881
Crot	571.264	1.14268	0.445548	2.56467	0.0103274	0.044819	3.15327
Nabp1	925.711	1.14596	0.402593	2.84646	0.00442089	0.0320243	2.06881
Tirap	207.947	1.15097	0.359953	3.19754	0.00138604	0.0397107	0.493881
Ikbkb	1743.49	1.1644	0.292042	3.9871	6.69e-05	0.000961831	2.39629
Ogdh	1604.22	1.16463	0.2993	3.89119	9.98e-05	0.00135398	2.39629
Nfam1	3021.64	1.16489	0.393163	2.96285	0.00304802	0.0216965	2.39629
Ccnd3	1395.78	1.16608	0.234651	4.96943	6.71e-07	1.76e-05	2.39629
Api5	2525.81	1.17212	0.447644	2.61842	0.00883387	0.0488419	2.39629
Nin	353.732	1.17529	0.368625	3.1883	0.00143113	0.0183742	1.39741
Polr2b	763.166	1.17746	0.409696	2.87397	0.00405342	0.0309981	1.98531
Msn	10794.8	1.17939	0.33581	3.51208	0.000444607	0.00463991	2.39629
Ly6e	12101.3	1.18176	0.162508	7.27199	3.54e-13	2.99e-11	2.5
Tmem229b	631.297	1.19496	0.36343	3.28799	0.00100904	0.010287	2.06215
Zdhhc6	625.011	1.19661	0.325049	3.68131	0.00023204	0.00217544	3.15327
Ctsc	10510.6	1.19665	0.256411	4.66692	3.06e-06	6.88e-05	2.39629
Osbpl9	1424.26	1.1985	0.275294	4.35352	1.34e-05	0.000255284	2.20082
Mlec	1317.94	1.19861	0.44647	2.68464	0.00726083	0.042099	2.39629
Coasy	397.381	1.2007	0.366268	3.27821	0.00104466	0.0150503	1.32224
Cstf2t	447.956	1.20154	0.425004	2.82714	0.00469663	0.0457621	1.39741
Abcc4	1509.04	1.20503	0.362272	3.32632	0.000880024	0.00779415	2.5
Pygo2	775.21	1.20513	0.395214	3.04933	0.00229356	0.0140173	3.15327
Prr13	2245.28	1.21126	0.195333	6.20101	5.61e-10	2.99e-08	2.25307
Dcun1d2	208.356	1.21823	0.343063	3.55104	0.000383715	0.00893709	0.926645
Sp100	1031.97	1.21977	0.373477	3.26597	0.00109088	0.0113883	1.95802
Akap13	1538.93	1.22327	0.359161	3.40592	0.000659413	0.0068491	2.20082
Myh9	1335.48	1.22451	0.413573	2.96081	0.00306827	0.0233992	2.20082
Hlcs	404.54	1.22546	0.437068	2.80381	0.00505024	0.0491181	1.35891
Ep300	575.946	1.22732	0.453396	2.70694	0.00679056	0.0469057	1.95802
Itgam	1596.95	1.22919	0.431554	2.84828	0.00439567	0.0286266	2.39629
Nelfa	578.928	1.22986	0.40937	3.00427	0.00266217	0.0219397	2.06215
Arfip1	648.113	1.23173	0.344521	3.57519	0.000349978	0.00429674	2.06881
Mob3a	1447.53	1.23786	0.368929	3.35528	0.000792841	0.00779415	2.25307
Ptpn6	7091.7	1.25255	0.387698	3.23073	0.00123473	0.0106804	2.39629
Pik3cg	1004.04	1.2595	0.416848	3.02149	0.00251537	0.0218552	1.95802
Xbp1	2453.99	1.26618	0.205231	6.16953	6.85e-10	3.66e-08	2.20082
Rara	1135.16	1.27141	0.300848	4.2261	2.38e-05	0.000381142	2.5
Arhgap26	501.477	1.27386	0.346605	3.67526	0.000237611	0.0043053	1.39741
Sipa1	921.487	1.27439	0.408754	3.11775	0.00182237	0.0162905	2.06881
Keap1	636.767	1.27526	0.313159	4.07225	4.66e-05	0.000809867	2.06215
Ptk2b	2198.58	1.27855	0.268406	4.76351	1.9e-06	4.43e-05	2.39629
Oxr1	679.45	1.2807	0.433908	2.95154	0.00316191	0.0249604	2.06215
N4bp2l1	372.682	1.28515	0.384058	3.34624	0.000819158	0.0124905	1.32224
Abtb1	425.279	1.28697	0.330029	3.89956	9.64e-05	0.00211964	1.35891
Nvl	230.827	1.29103	0.476342	2.7103	0.00672232	0.0470213	1.92716
Pnkp	471.086	1.29775	0.378409	3.42948	0.00060474	0.00941501	1.3675
Pik3cd	972.188	1.29964	0.44051	2.95032	0.00317449	0.0260786	1.95802
Stat5b	468.088	1.30518	0.440722	2.96146	0.00306188	0.0325956	1.39741
Sun1	617.16	1.30824	0.319703	4.09206	4.28e-05	0.000785827	1.95802
Fmnl1	1442.82	1.30917	0.333371	3.92707	8.6e-05	0.00128364	2.20082
Usp47	861.989	1.31042	0.426327	3.07374	0.0021139	0.0189696	1.98531
Ypel3	986.921	1.31432	0.25451	5.16413	2.42e-07	8.38e-06	1.95802
Dcaf12	585.057	1.31522	0.470974	2.79255	0.00522938	0.0365194	2.06215
Dnajc14	544.571	1.3182	0.36123	3.64919	0.000263065	0.00477771	1.35891
Narf	617.758	1.31889	0.373688	3.5294	0.000416499	0.00492833	2.06881
Ttc7	1158.13	1.31908	0.299727	4.40093	1.08e-05	0.000214254	2.20082
Rab29	304.579	1.31939	0.344327	3.83181	0.000127204	0.00256493	1.39741
Arhgap27	1918.58	1.32141	0.497748	2.65477	0.00793628	0.043626	2.5
Rpp25l	137.389	1.33461	0.360465	3.70246	0.000213521	0.00553221	0.926645
Edem3	207.496	1.34286	0.443534	3.02763	0.0024648	0.0380692	0.926645
Dock2	1309.35	1.347	0.483512	2.78587	0.00533842	0.0328889	2.39629
BC037034	307.791	1.3531	0.418668	3.23192	0.00122961	0.0165459	1.3675
Samd9l	2061.21	1.35381	0.42968	3.15073	0.00162863	0.0133219	2.39629
Mfsd6	1814.21	1.35561	0.359584	3.76994	0.00016329	0.00205186	2.39629
Srpk1	165.609	1.3558	0.40925	3.31288	0.000923395	0.0151341	1.1582
Asap1	1062.91	1.35602	0.329665	4.11334	3.9e-05	0.000612823	2.39629
Gngt2	1478.97	1.35849	0.466945	2.90932	0.00362215	0.0240686	2.5
Akna	1422.96	1.36449	0.377329	3.61619	0.000298976	0.00349738	2.25307
Taldo1	2890.61	1.36901	0.303224	4.51483	6.34e-06	0.000124284	2.5
E2f2	346.717	1.36995	0.329127	4.16239	3.15e-05	0.000535662	2.26121
Ppp2r5a	824.985	1.37178	0.319367	4.29531	1.74e-05	0.000238171	3.15327
Irak4	429.115	1.37783	0.460019	2.99517	0.00274291	0.0305817	1.3675
Trim30a	782.72	1.37922	0.46018	2.99712	0.00272542	0.0161437	3.15327
Nanp	650.276	1.37991	0.453792	3.04084	0.00235916	0.0201142	2.06215
Hip1	542.755	1.38373	0.401725	3.44447	0.000572173	0.00899437	1.3675
Dok3	2885.2	1.38568	0.429899	3.22327	0.00126734	0.011469	2.25307
Herc4	623.884	1.38695	0.414585	3.34539	0.000821655	0.00865698	2.06215
Cbfa2t3	476.948	1.38885	0.310727	4.46966	7.83e-06	0.000240233	1.40024
Pstpip2	558.18	1.39082	0.471546	2.94949	0.00318304	0.035041	1.32224
Gyg	595.014	1.39762	0.313299	4.46099	8.16e-06	0.000179777	2.06881
Zfp740	709.202	1.39859	0.391469	3.57268	0.000353351	0.00449248	1.98531
Usp33	496.41	1.39898	0.405999	3.44577	0.000569445	0.00896841	1.3675
Isoc1	1090.87	1.39909	0.256272	5.45942	4.78e-08	1.7e-06	2.25307
Prkar2b	570.995	1.40944	0.370585	3.80327	0.000142798	0.00207741	2.06215
Mtmr3	888.511	1.41218	0.30826	4.58113	4.62e-06	0.000115621	1.98531
G6pdx	1607.89	1.41451	0.237587	5.95364	2.62e-09	1.2e-07	2.25307
Dnajc10	1003.27	1.41572	0.276903	5.11271	3.18e-07	7.02e-06	3.15327
Soat1	1509.99	1.41632	0.351932	4.02443	5.71e-05	0.000843634	2.39629
Tmem164	744.919	1.41636	0.416267	3.40253	0.000667653	0.00753881	1.98531
Tmem260	259.026	1.4217	0.37167	3.82515	0.000130692	0.00265599	1.3675
Usf1	553.027	1.42276	0.441969	3.21915	0.00128573	0.0176137	1.32224
Fam129a	1150.95	1.4298	0.470927	3.03615	0.00239623	0.0174557	2.5
Hacd4	744.724	1.43946	0.308971	4.65887	3.18e-06	8.07e-05	2.06215
Ankfy1	863.943	1.44397	0.475525	3.03659	0.00239271	0.020293	2.06881
4632428N05Rik	1347.48	1.44426	0.443138	3.25917	0.0011174	0.0105645	2.20082
Dr1	918.772	1.44453	0.311728	4.63393	3.59e-06	9.31e-05	1.98531
Rxra	989.906	1.44607	0.365538	3.95601	7.62e-05	0.00128138	1.95802
Aldh1b1	418.715	1.44664	0.437215	3.30876	0.000937106	0.0133677	1.3675
Pbxip1	993.714	1.4478	0.237749	6.08961	1.13e-09	6.38e-08	1.95802
Hiatl1	1382.17	1.44885	0.38411	3.77198	0.000161959	0.0021357	2.25307
Filip1l	873.657	1.45969	0.352705	4.13855	3.5e-05	0.000653824	1.98531
Mospd1	229.932	1.46492	0.380602	3.84896	0.000118622	0.00241705	1.39741
Gapt	274.551	1.46704	0.423694	3.4625	0.000535181	0.0103456	1.08194
Ints7	264.683	1.47228	0.465426	3.1633	0.00155989	0.0239751	1.08194
Zbtb7b	453.554	1.4914	0.2954	5.04875	4.45e-07	1.99e-05	1.3675
Tmem131	576.657	1.49407	0.508879	2.93599	0.00332482	0.0267263	1.98531
Mboat7	426.454	1.50934	0.439256	3.43612	0.000590115	0.00926147	1.35891
Tln1	3288.5	1.51338	0.376516	4.01942	5.83e-05	0.000832415	2.5
Ly75	1088.06	1.51403	0.537635	2.8161	0.00486111	0.0326955	2.20082
Spn	274.428	1.51552	0.561681	2.69818	0.00697194	0.0482561	1.92716
Fam49a	1265.49	1.52457	0.410012	3.71835	0.000200527	0.00251654	2.25307
Kctd20	739.674	1.52666	0.352104	4.33581	1.45e-05	0.00030475	1.95802
Pomk	215.274	1.52946	0.406344	3.76395	0.00016725	0.0074452	0.507083
Copg2	563.858	1.53775	0.323672	4.75094	2.02e-06	7.88e-05	1.35891
Grk6	878.449	1.53942	0.511695	3.00848	0.00262561	0.0216965	2.06881
Rtn1	1009.23	1.54414	0.421687	3.66182	0.000250431	0.00335071	1.98531
Ptpn22	407.868	1.54687	0.414303	3.73368	0.000188701	0.00360639	1.3675
Ankle2	673.028	1.54734	0.462636	3.34462	0.00082394	0.00865698	2.06881
Ppp2cb	578.21	1.55222	0.349877	4.43648	9.14e-06	0.000203687	1.98531
Sh3bp5l	231.614	1.5536	0.499515	3.11022	0.00186948	0.0230162	1.3675
Hltf	493.817	1.56753	0.438629	3.57371	0.00035196	0.00610102	1.35891
Pcmtd2	381.475	1.57502	0.301747	5.21968	1.79e-07	8.62e-06	1.40024
Elmo2	1221.18	1.58056	0.257411	6.14021	8.24e-10	4.15e-08	2.25307
Myo1f	3062.29	1.58086	0.479871	3.29434	0.000986531	0.00861976	2.5
Ccpg1	872.229	1.58087	0.326362	4.84392	1.27e-06	3.68e-05	1.95802
Poglut1	334.067	1.58384	0.460757	3.43746	0.000587193	0.00899817	1.39741
Pi16	170.451	1.58466	0.470312	3.36937	0.000753389	0.0153436	0.926645
Pgd	1335.76	1.58855	0.384543	4.13101	3.61e-05	0.000613692	2.20082
Stat1	3869.97	1.58863	0.290363	5.4712	4.47e-08	1.6e-06	2.25307
Rbm6	468.093	1.59893	0.365446	4.37529	1.21e-05	0.000351405	1.40024
Lipa	730.542	1.60926	0.399526	4.02792	5.63e-05	0.000981969	1.95802
Fbxl14	269.523	1.61732	0.398371	4.05983	4.91e-05	0.000784199	2.26121
Wars	673.572	1.62434	0.420854	3.85963	0.000113558	0.00177164	1.98531
Ap5m1	229.277	1.62531	0.477675	3.40255	0.0006676	0.00769132	1.92716
Cd244	2142.58	1.63111	0.316326	5.15643	2.52e-07	7.68e-06	2.25307
Cpt2	313.653	1.64943	0.47753	3.45408	0.000552169	0.00861976	1.39741
B3galnt2	249.147	1.65175	0.495362	3.33444	0.000854715	0.012347	1.39741
Il17ra	1454.86	1.65826	0.572041	2.89884	0.00374541	0.0245113	2.5
Rassf5	1470.38	1.65985	0.535549	3.09934	0.00193952	0.0162905	2.20082
Tbc1d31	118.709	1.66084	0.538374	3.08493	0.00203602	0.027754	1.1582
Gpr141	6004.21	1.67392	0.422961	3.95761	7.57e-05	0.00113138	2.25307
Fam53b	479.669	1.67503	0.397404	4.21494	2.5e-05	0.000672403	1.3675
Rnpep	868.418	1.67513	0.391626	4.27736	1.89e-05	0.000254414	3.15327
Exoc8	248.777	1.67757	0.50112	3.34765	0.000815004	0.0120667	1.3675
Rabgap1l	382.665	1.67836	0.363009	4.62348	3.77e-06	0.000137444	1.32224
9930111J21Rik1	405.076	1.69647	0.356968	4.75244	2.01e-06	8.01e-05	1.32224
Rbm43	463.085	1.72019	0.433354	3.96949	7.2e-05	0.00170022	1.32224
Nadk	1930.76	1.72491	0.234338	7.36081	1.83e-13	1.63e-11	2.5
Tnfaip8l2	1256.12	1.73829	0.365204	4.75977	1.94e-06	4.48e-05	2.39629
Stk38	1126.79	1.74851	0.236745	7.38563	1.52e-13	1.41e-11	2.5
Atp2a3	1286.67	1.75254	0.500637	3.50063	0.000464159	0.00477771	2.39629
Tifab	1198.48	1.76212	0.407997	4.31896	1.57e-05	0.000261626	2.5
Mbnl3	332.496	1.77028	0.371618	4.76369	1.9e-06	9.08e-05	1.08194
Mtfr1	305.518	1.78375	0.617417	2.88905	0.00386405	0.0393452	1.39741
Ubxn8	199.408	1.79614	0.578983	3.10222	0.00192072	0.031318	0.926645
Megf9	400.191	1.80592	0.560518	3.22188	0.00127351	0.0175048	1.32224
Slc35c1	787.163	1.80664	0.333478	5.41759	6.04e-08	2.34e-06	1.98531
Thap11	299.593	1.8205	0.302641	6.01538	1.79e-09	8.53e-08	2.26121
Ltc4s	1519.89	1.85236	0.661892	2.79859	0.00513262	0.0320692	2.39629
P2ry13	859.445	1.85257	0.685033	2.70435	0.00684377	0.0323167	3.15327
Adam10	805.845	1.86489	0.45929	4.06038	4.9e-05	0.000843634	2.06215
Parp11	192.46	1.86978	0.456121	4.09931	4.14e-05	0.00235156	0.507083
Lbr	1091.33	1.88622	0.620457	3.04005	0.00236538	0.0178403	2.39629
Rasa3	1271.94	1.88625	0.373973	5.04381	4.56e-07	1.19e-05	2.5
Mbp	476.628	1.89979	0.677498	2.80412	0.00504542	0.04823	1.39741
Fam111a	675.526	1.90094	0.489079	3.88678	0.000101584	0.00156766	2.06215
Msrb1	683.892	1.93678	0.42337	4.57467	4.77e-06	0.00011852	1.98531
Tnfaip8l3	457.537	1.95292	0.507128	3.85093	0.000117669	0.00251654	1.32224
Usp12	450.077	1.97753	0.500164	3.95376	7.69e-05	0.00179185	1.32224
Slc8a1	259.091	1.98988	0.558577	3.56242	0.000367454	0.0041404	2.26121
C1galt1c1	425.358	1.99242	0.453212	4.39623	1.1e-05	0.000320631	1.39741
Tmpo	1889.52	2.00759	0.446706	4.4942	6.98e-06	0.000147085	2.25307
Map4k1	345.247	2.01963	0.567312	3.56	0.000370854	0.00762073	1.08194
St14	899.547	2.02104	0.45748	4.41776	9.97e-06	0.000149139	3.15327
Ap1s2	918.488	2.02608	0.341617	5.93086	3.01e-09	1.53e-07	1.98531
Etohi1	145.187	2.04471	0.553413	3.69473	0.000220121	0.00903189	0.521147
Itgb7	2266.76	2.04805	0.389334	5.26039	1.44e-07	4.17e-06	2.5
Bin2	1435	2.05152	0.404308	5.07414	3.89e-07	1.13e-05	2.25307
Lpar5	316.743	2.10679	0.503574	4.18366	2.87e-05	0.000745314	1.39741
Cyp4f37	1749.44	2.11303	0.609096	3.46913	0.000522145	0.00554759	2.25307
Bbs9	130.06	2.1454	0.539046	3.97999	6.89e-05	0.00349062	0.522752
Ibtk	262.707	2.16822	0.819982	2.64423	0.0081877	0.0482561	2.26121
Gcnt2	2368.82	2.19303	0.34519	6.35311	2.11e-10	1.27e-08	2.20082
Fam117a	80.268	2.19647	0.578769	3.79507	0.000147604	0.00656548	0.522752
Rfx3	89.7988	2.19762	0.621621	3.5353	0.000407311	0.014895	0.522752
Tlr7	123.466	2.20515	0.578342	3.81288	0.000137355	0.00320262	1.1582
Casp2	482.618	2.22229	0.39042	5.69205	1.26e-08	8.14e-07	1.3675
Ampd3	466.414	2.22452	0.389554	5.71043	1.13e-08	7.35e-07	1.39741
Prkcb	5010.56	2.25091	0.352752	6.38101	1.76e-10	9.85e-09	2.39629
Echdc1	66.9909	2.27184	0.548743	4.14008	3.47e-05	0.00201483	0.522752
Fmo5	389.245	2.27541	0.658209	3.45697	0.000546279	0.0089286	1.32224
Trp53inp1	592.951	2.34117	0.435856	5.37144	7.81e-08	2.97e-06	1.98531
Ptgs1	6441.95	2.34488	0.44452	5.27509	1.33e-07	4.25e-06	2.25307
Slfn9	205.421	2.3488	0.736452	3.18934	0.00142596	0.0212651	1.1582
Tor4a	534.131	2.36645	0.418852	5.64985	1.61e-08	1e-06	1.35891
Cyfip2	474.16	2.39863	0.836973	2.86584	0.004159	0.0421885	1.3675
Parvg	834.554	2.43035	0.380376	6.38935	1.67e-10	1.07e-08	2.06881
Kynu	338.654	2.455	0.533077	4.60534	4.12e-06	0.000143321	1.3675
Sephs2	443.633	2.46963	0.293033	8.42784	3.52e-17	8.95e-15	1.35891
6330416G13Rik	807.207	2.50252	0.394726	6.33989	2.3e-10	1.44e-08	2.06215
Ifitm6	430.472	2.52113	0.792688	3.18049	0.00147028	0.0197237	1.32224
Siglece	153.231	2.60862	0.620834	4.2018	2.65e-05	0.00161383	0.521147
Padi4	80.1794	2.66107	0.559308	4.75779	1.96e-06	0.00010548	0.926645
Bmf	155.902	2.66995	0.59613	4.4788	7.51e-06	0.000562651	0.507083
H2-M5	1404.86	2.68167	0.846659	3.16736	0.00153829	0.012831	2.39629
Senp8	74.653	2.6989	0.864346	3.12248	0.00179337	0.0251558	1.1582
Gm5431	110.384	2.70453	0.820798	3.29501	0.000984198	0.0292408	0.522752
Dusp6	1238.87	2.73678	0.354311	7.72423	1.13e-14	1.43e-12	2.20082
Sucnr1	536.041	2.76392	0.921282	3.00009	0.00269903	0.0297415	1.39741
Cd177	209.716	2.78164	0.553947	5.02149	5.13e-07	5.39e-05	0.521147
Sort1	355.261	2.7869	0.91463	3.04702	0.00231122	0.0276504	1.32224
Mmp9	4735.59	2.82386	0.76492	3.6917	0.000222762	0.0026013	2.39629
Ninl	1007.39	2.86649	0.968964	2.95831	0.00309332	0.0255383	1.95802
Tspan8	924.95	2.99921	1.01166	2.96465	0.00303032	0.0243309	2.06215
Tbc1d8	229.36	3.03877	0.730173	4.16171	3.16e-05	0.000809867	1.39741
Mrgpra9	367.292	3.06879	1.05503	2.90873	0.00362895	0.0391265	1.32224
Treml4	71.5253	3.10364	0.60721	5.11131	3.2e-07	2.08e-05	0.926645
Cyb561	452.359	3.12309	1.0495	2.9758	0.00292223	0.0314204	1.40024
Slc44a2	1257.88	3.1873	0.3279	9.72035	2.47e-22	5.34e-20	2.5
Abi3	594.915	3.21361	0.440564	7.29432	3e-13	3.15e-11	1.98531
P2rx2	5662.46	3.21533	0.80796	3.97957	6.9e-05	0.00095567	2.5
Glb1l2	1383.72	3.22635	0.92407	3.49145	0.0004804	0.00529556	2.20082
Abcd2	177.7	3.26305	1.0027	3.25425	0.00113692	0.0212318	0.926645
Mtus1	279.705	3.28652	1.02599	3.20327	0.00135878	0.0137046	1.92716
Inpp4b	226.113	3.31171	1.01395	3.26613	0.00109027	0.0148974	1.39741
Gsr	1886.02	3.43273	0.226049	15.1857	4.4e-52	7.13e-49	2.5
F830045P16Rik	3719.68	3.46455	1.03511	3.34703	0.000816833	0.00800551	2.25307
Hap1	282.893	3.5075	1.21469	2.88757	0.00388234	0.030643	1.92716
Cd207	3344.43	3.58012	0.793953	4.50924	6.51e-06	0.000138659	2.25307
Cldn1	8186.54	3.60861	0.606154	5.95329	2.63e-09	1.15e-07	2.39629
Nfe2	237.87	3.66778	1.11822	3.28003	0.00103797	0.0174557	1.08194
Pram1	257.271	3.76256	0.756753	4.97198	6.63e-07	2.08e-05	1.92716
BC035044	54.4694	3.91606	0.702189	5.57694	2.45e-08	2.17e-06	0.874231
Camkk1	141.606	4.12379	1.25772	3.27879	0.00104252	0.0198474	0.926645
Kalrn	77.9765	4.1643	1.01232	4.11362	3.9e-05	0.0021908	0.522752
Tmc8	20.8109	4.42633	0.852435	5.19257	2.07e-07	7.38e-05	0.150506
