# Supplementary material for: Loss of T cell tolerance in the skin following immunopathology is linked to failed restoration of the dermal niche by recruited macrophages
Source: Cell Rep. 2022 May 17;39(7):110819. doi: 10.1016/j.celrep.2022.110819 (PMC9620741; doi:10.1016/j.celrep.2022.110819)
Supplement: Table S3. List of genes used to identify human DC populations in the skin, related to Figure 2 [file mmc4.xlsx]

## Sheet: Sheet1
List of genes used to define human DC populations.
Taken from Villani et al. (10.1126/science.aah4573) Supplementary table 1: TableS1.Top.markers
Gene.ID	Associated DC population
CLEC9A	DC1
C1ORF54	DC1
HLA-DPA1	DC1
CADM1	DC1
CAMK2D	DC1
CD1C	DC2
FCER1A	DC2
CLEC10A	DC2
ADAM8	DC2
CD1D	DC2
S100A9	DC3
S100A8	DC3
VCAN	DC3
LYZ	DC3
ANXA1	DC3
FCGR3A	DC4
FTL	DC4
SERPINA1	DC4
LST1	DC4
AIF1	DC4
AXL	DC5
PPP1R14A	DC5
SIGLEC6	DC5
CD22	DC5
DAB2	DC5
GZMB	DC6
IGJ	DC6
AK128525	DC6
SERPINF1	DC6
ITM2C	DC6
