# Supplementary material for: Loss of T cell tolerance in the skin following immunopathology is linked to failed restoration of the dermal niche by recruited macrophages
Source: Cell Rep. 2022 May 17;39(7):110819. doi: 10.1016/j.celrep.2022.110819 (PMC9620741; doi:10.1016/j.celrep.2022.110819)
Supplement: Table S4. Receptor-ligand interaction table for CD11c+C14+ C1 monocytes and Treg, related to Figure 6 [file mmc5.xlsx]

## Sheet: Sheet1
LR_Report
pso_x_ctr
	Ligand.Cluster	Receptor.Cluster	Ligand	Receptor	MeanLR
1	C1Mono	C1Mono	ALOX5	ALOX5AP	-0.3154
2	C1Mono	C1Mono	LGALS9	HAVCR2	0.21776
3	C1Mono	Treg	CCL4	SLC7A1	-2.40487
4	C1Mono	C1Mono	LGALS9	COLEC12	-0.52204
5	C1Mono	C1Mono	LGALS9	SLC1A5	0.06143
6	C1Mono	C1Mono	ANXA1	FPR3	-2.36306
7	C1Mono	C1Mono	CD47	SIRPA	-0.03543
8	C1Mono	C1Mono	LGALS9	CD47	0.15204
9	C1Mono	C1Mono	ENTPD1	ADORA2B	-0.50509
10	C1Mono	Treg	TNFSF9	TNFRSF9	-1.30742
11	Treg	C1Mono	CSF1	CSF1R	0.14021
12	Treg	C1Mono	PTPRC	MRC1	-7.25983
13	C1Mono	C1Mono	LGALS9	CD44	-4.32565
14	C1Mono	C1Mono	APP	CD74	9.99169
15	Treg	C1Mono	CD28	CD86	-0.72909
16	Treg	C1Mono	CTLA4	CD86	-0.56962
17	C1Mono	C1Mono	CD99	PILRA	-0.77622
18	C1Mono	Treg	CD58	CD2	0.0023
19	C1Mono	C1Mono	CCL3	CCR5	-2.10135
20	C1Mono	C1Mono	CCL4	CCR5	-1.41209
21	C1Mono	Treg	LGALS9	SORL1	0.15798
22	Treg	C1Mono	SPN	ICAM1	-0.45889
23	Treg	C1Mono	ITGAL	ICAM1	0.00077
24	Treg	C1Mono	aLb2 complex	ICAM1	-0.1304
25	Treg	Treg	ICAM2	aLb2 complex	0.32282
26	Treg	Treg	ICAM3	aLb2 complex	0.25256
27	C1Mono	C1Mono	TNFSF13B	HLA-DPB1	8.07245
28	Treg	C1Mono	ICAM3	CD209	-0.79913
29	C1Mono	C1Mono	VEGFA	NRP1	-1.26169
30	C1Mono	C1Mono	VEGFA	NRP2	-1.34274
31	C1Mono	C1Mono	GRN	TNFRSF1B	0.65697
32	C1Mono	C1Mono	GRN	TNFRSF1A	-1.176
33	C1Mono	C1Mono	VEGFA	FLT1	-2.57403
34	C1Mono	C1Mono	VEGFB	NRP1	0.09497
35	C1Mono	C1Mono	VEGFB	FLT1	-0.58091
36	C1Mono	C1Mono	SEMA7A	PLXNC1	0.19894
37	Treg	C1Mono	LTA	TNFRSF14	-0.5187
38	Treg	C1Mono	HLA-F	LILRB2	0.31205
39	C1Mono	Treg	TNF	ICOS	-1.03977
40	C1Mono	Treg	ICOSLG	ICOS	-0.6591
41	C1Mono	C1Mono	TNFSF13B	CD40	0.21001
42	Treg	C1Mono	LTA	TNFRSF1A	-0.30861
43	C1Mono	Treg	CCL22	CCR4	-3.62856
44	C1Mono	Treg	CXCL16	CXCR6	0.09164
45	C1Mono	C1Mono	CCL3L1	CCR1	-0.25171
46	C1Mono	C1Mono	TNF	TNFRSF1A	-1.74595
47	C1Mono	C1Mono	JAG1	NOTCH2	-0.55537
48	C1Mono	C1Mono	aMb2 complex	ICAM1	-2.42133
49	C1Mono	Treg	CCL17	CCR4	-0.89694
50	Treg	C1Mono	TGFB1	TGFbeta receptor1	-0.62378
51	C1Mono	C1Mono	JAG1	CD46	-0.55414
52	C1Mono	C1Mono	aXb2 complex	ICAM1	-0.45904
53	Treg	Treg	CADM1	CADM1	-0.25777
54	Treg	C1Mono	SEMA4D	PLXNB2	0.0363
55	C1Mono	Treg	CD72	SEMA4D	-0.40489
56	C1Mono	C1Mono	IL10	IL10 receptor	-0.03772
57	C1Mono	C1Mono	TNFSF9	HLA-DPA1	-31.1001
58	C1Mono	C1Mono	GAS6	AXL	-0.28491
59	Treg	C1Mono	CD6	ALCAM	-1.1245
60	C1Mono	C1Mono	CCL3	CCR1	-4.09569
61	C1Mono	C1Mono	TNF	TNFRSF1B	-0.61397
62	C1Mono	Treg	TNF	FAS	-0.65216
63	C1Mono	Treg	CCL4	CCR8	-1.41947
64	C1Mono	C1Mono	RPS19	C5AR1	-0.37995
65	C1Mono	C1Mono	LILRB2	HLA-G	0.45786
66	C1Mono	Treg	LILRB2	HLA-G	0.48995
67	C1Mono	Treg	TNFSF12	TNFRSF25	-0.27894
68	Treg	Treg	TNFSF12	TNFRSF25	-0.27252
69	C1Mono	C1Mono	COPA	CD74	9.99026
70	Treg	C1Mono	COPA	CD74	10.028
71	C1Mono	Treg	TGFB1	TGFBR3	-0.13855
72	Treg	Treg	TGFB1	TGFBR3	-0.30537
73	Treg	C1Mono	SELL	SELPLG	0.37518
74	Treg	Treg	SELL	SELPLG	0.02195
75	Treg	C1Mono	TNFSF10	RIPK1	0.48386
76	Treg	C1Mono	CD52	SIGLEC10	1.14611
77	C1Mono	Treg	TNF	NOTCH1	1.4689
78	C1Mono	C1Mono	ANXA1	FPR1	3.10033
79	C1Mono	C1Mono	SEMA4A	PLXND1	0.41877
80	Treg	C1Mono	CTLA4	CD80	1.26643
81	Treg	C1Mono	CD28	CD80	0.69119
82	Treg	C1Mono	TNFSF10	TNFRSF10B	0.43624
83	C1Mono	C1Mono	a4b1 complex	PLAUR	3.60948
84	C1Mono	C1Mono	CD274	CD80	0.33066
85	C1Mono	Treg	ICAM4	aLb2 complex	0.79538
86	Treg	C1Mono	SIRPG	CD47	0.36944
87	C1Mono	C1Mono	TNFSF13B	TFRC	1.43733
88	Treg	C1Mono	CSF1	SIRPA	0.71314
89	C1Mono	C1Mono	HBEGF	CD44	5.00954
90	C1Mono	C1Mono	CXCL9	FCGR2A	1.23238
91	C1Mono	C1Mono	CADM1	CADM1	0.51461
92	C1Mono	C1Mono	LILRB4	LAIR1	0.59064
93	C1Mono	C1Mono	COPA	P2RY6	0.6499
94	C1Mono	C1Mono	NAMPT	P2RY6	1.97821
95	C1Mono	C1Mono	HLA-F	LILRB2	1.50841
96	C1Mono	Treg	IL10	IL10 receptor	0.44953
97	Treg	Treg	CD58	CD2	1.56962
98	Treg	C1Mono	CD99	PILRA	0.47715
99	C1Mono	Treg	GRN	TNFRSF1B	4.90087
100	C1Mono	Treg	CCL4	CCR5	1.19253
101	C1Mono	Treg	CCL3	CCR5	2.24736
102	C1Mono	Treg	ICAM3	aLb2 complex	0.8528
103	C1Mono	C1Mono	TNF	RIPK1	1.55465
104	C1Mono	Treg	TNF	RIPK1	1.51261
105	C1Mono	C1Mono	SPN	ICAM1	1.94083
106	Treg	C1Mono	TNFSF14	TNFRSF14	0.73593
107	Treg	Treg	TNFSF14	TNFRSF14	0.7825
